# Supplementary material for: Longitudinal expression profiling of CD4+ and CD8+ cells in patients with active to quiescent giant cell arteritis
Source: BMC Med Genomics. 2018 Jul 23;11:61. doi: 10.1186/s12920-018-0376-4 (PMC6057030; doi:10.1186/s12920-018-0376-4)
Supplement: Supplementary file 7 — Table S4. Differential expression results CD4. (XLSX 272 kb) [file 12920_2018_376_MOESM7_ESM.xlsx]

## Sheet: Control 2 vs Control 1
txID	logFC	logCPM	LR	PValue	fdr	geneID	entrezID

## Sheet: GCA T2 vs T1
txID	logFC	logCPM	LR	PValue	fdr	geneID	entrezID

## Sheet: GCA T3 vs T1
txID	logFC	logCPM	LR	PValue	fdr	geneID	entrezID
ENST00000287156	0.842722	6.40786	33.3246	7.79896e-09	0.000317761	UBE2L6	9246
ENST00000336023	0.717004	7.8953	23.6634	1.14746e-06	0.015584	TUBA1B	10376
ENST00000431975	2.89138	1.98822	23.8361	1.04897e-06	0.015584	AKAP7	9465
ENST00000263050	-1.19193	2.89984	21.6295	3.3073e-06	0.0224588	AKAP7	9465
ENST00000289707	2.38373	2.62206	20.3338	6.504e-06	0.0331249	SLAMF8	56833
ENST00000369318	0.77037	4.20808	20.6744	5.44393e-06	0.0316868	CASP7	840
ENST00000370473	1.10323	6.64079	22.494	2.10796e-06	0.0192543	GBP1	2633
ENST00000361099	1.36126	8.39086	22.2748	2.36284e-06	0.0192543	STAT1	6772
ENST00000392322	1.33382	6.14865	19.6792	9.15906e-06	0.0414641	STAT1	6772

## Sheet: GCA T4 vs T1
txID	logFC	logCPM	LR	PValue	fdr	geneID	entrezID
ENST00000371930	2.91098	1.61434	20.348	6.45609e-06	0.0375781	ANKRD22	118932
ENST00000287156	0.638535	6.40786	19.6946	9.08563e-06	0.0462731	UBE2L6	9246
ENST00000268383	-0.375833	6.65975	28.639	8.72079e-08	0.0035532	CDR2	1039
ENST00000289707	2.41625	2.62206	21.5662	3.41817e-06	0.0232117	SLAMF8	56833
ENST00000368605	1.80552	2.11712	22.9984	1.62139e-06	0.0165155	FAM26F	441168
ENST00000265428	-0.397924	7.02516	22.192	2.46695e-06	0.0201027	WWP1	11059
ENST00000262139	3.14545	1.8004	19.3885	1.0665e-05	0.0482816	WIPI1	55062
ENST00000493635	1.82647	2.05686	24.3553	8.01074e-07	0.0108797	FGD2	221472
ENST00000487920	2.74556	1.81821	25.8407	3.70788e-07	0.00755368	FGD2	221472

## Sheet: GCA T5 vs T1
txID	logFC	logCPM	LR	PValue	fdr	geneID	entrezID

## Sheet: GCA T6 vs T1
txID	logFC	logCPM	LR	PValue	fdr	geneID	entrezID

## Sheet: GCA T6 vs T3
GCA T6 vs T1	logFC	logCPM	LR	PValue	fdr	geneID	entrezID

## Sheet: GCA T1 vs Control 1
txID	logFC	logCPM	LR	PValue	fdr	geneID	entrezID
ENST00000617717	-0.755401	4.5977	16.7075	4.36092e-05	0.0172506	NA	NA
ENST00000466254	-0.40505	9.3206	17.2274	3.31621e-05	0.0149686	TRBC2	NA
ENST00000611116	-0.383083	9.06339	19.6058	9.51803e-06	0.00718153	TRAC	NA
ENST00000611204	-0.539235	5.20921	16.6255	4.55358e-05	0.0176696	NA	NA
ENST00000331728	0.575567	7.55161	19.5098	1.00084e-05	0.00722904	LIMK2	3985
ENST00000301180	0.444946	6.71782	26.5721	2.53879e-07	0.000544424	DIP2B	57609
ENST00000529158	1.32887	3.83773	16.027	6.24453e-05	0.0229213	H2AFZ	3015
ENST00000341460	1.1802	3.28445	22.7025	1.89123e-06	0.00282295	SYDE2	84144
ENST00000374213	-0.347345	9.13287	17.2549	3.2686e-05	0.0149686	CD52	1043
ENST00000377126	1.21736	7.08421	41.3301	1.28571e-10	1.74616e-06	KLF9	687
ENST00000582401	0.559419	12.4928	18.4638	1.73162e-05	0.0103649	TXNIP	10628
ENST00000356840	0.621947	4.67975	19.9919	7.77723e-06	0.00633751	MYLIP	29116
ENST00000349606	0.743815	5.96003	36.3278	1.66766e-09	9.98194e-06	MYLIP	29116
ENST00000621068	-0.650114	3.8085	15.1385	9.99045e-05	0.0302336	NA	NA
ENST00000372718	0.609046	7.68839	14.2629	0.000158966	0.0413421	SMAP2	64744
ENST00000487871	1.23328	3.46345	30.1664	3.96529e-08	0.000142261	SMAP2	64744
ENST00000301050	-1.33801	2.22568	18.0385	2.16479e-05	0.0120437	CACNB3	784
ENST00000585090	0.974589	3.27641	22.6536	1.93998e-06	0.00282295	MYL12A	10627
ENST00000608786	0.679212	3.42623	14.1851	0.00016568	0.0413421	MYL12A	10627
ENST00000296585	0.936638	2.5782	13.9701	0.000185743	0.0434938	ITGA2	3673
ENST00000409017	0.437548	4.96696	14.0872	0.000174525	0.0413421	MAT2A	4144
ENST00000459854	0.568146	5.58259	15.03	0.000105817	0.030446	UFD1	7353
ENST00000398559	0.50043	5.70298	21.1813	4.17812e-06	0.00437066	TMF1	7110
ENST00000488010	0.508078	4.82852	15.5961	7.84146e-05	0.025975	TMF1	7110
ENST00000543976	0.487174	5.09529	14.4395	0.000144735	0.0390536	NA	NA
ENST00000450060	1.9061	1.90922	13.5649	0.000230451	0.0486533	PRDM1	639
ENST00000481163	1.67677	2.76336	21.2998	3.92781e-06	0.00432527	PRDM1	639
ENST00000338087	0.498835	7.12846	17.1463	3.46076e-05	0.0151618	SLA	6503
ENST00000556808	1.11691	3.35199	14.8648	0.000115499	0.0326798	TSPYL2	64061
ENST00000265198	0.556426	7.45091	23.0073	1.6139e-06	0.00263026	IPCEF1	26034
ENST00000258457	0.442787	4.93115	20.1411	7.19336e-06	0.00598135	C2orf49	79074
ENST00000332118	-0.20837	7.26052	15.2423	9.45632e-05	0.0298673	SRPRA	6734
ENST00000585746	-0.504557	4.2834	14.7037	0.000125798	0.0351063	TBCB	1155
ENST00000305352	-0.417487	7.6944	20.8649	4.92855e-06	0.00498155	S1PR1	1901
ENST00000368455	0.451684	4.67809	16.1888	5.73332e-05	0.0216295	HSF2	3298
ENST00000455833	-0.347613	6.52993	14.2682	0.000158517	0.0413421	IFFO2	126917
ENST00000267082	-0.401907	7.72778	15.6137	7.76891e-05	0.0259597	ITGB7	3695
ENST00000325590	2.02707	1.92949	21.477	3.58092e-06	0.00424327	AMPH	273
ENST00000502576	0.900783	2.98675	14.4088	0.000147115	0.0394346	HSD17B11	51170
ENST00000434344	0.762761	4.30849	20.1807	7.04594e-06	0.00598135	CASS4	57091
ENST00000262811	-0.374653	6.36223	13.8771	0.000195157	0.0446712	MAST3	23031
ENST00000380615	1.12312	3.93632	19.4669	1.02359e-05	0.00722904	KATNAL1	84056
ENST00000310613	0.547049	6.19395	17.9679	2.24661e-05	0.0120437	SULT1B1	27284
ENST00000357235	0.258059	8.92002	14.2233	0.000162345	0.0413421	CDC42SE1	56882
ENST00000426002	-0.294217	7.56391	14.1674	0.000167244	0.0413421	SHISA5	51246
ENST00000270792	-0.481595	7.66393	14.1053	0.000172858	0.0413421	SH3BGRL3	83442
ENST00000309446	0.587823	5.99725	17.9431	2.27607e-05	0.0120437	KLF7	8609
ENST00000341048	1.34076	4.49582	18.509	1.69105e-05	0.0103649	ANKRD55	79722
ENST00000434982	1.43744	4.08541	32.8141	1.01408e-08	5.1647e-05	ANKRD55	79722
ENST00000505970	1.1242	3.5002	17.948	2.27026e-05	0.0120437	ANKRD55	79722
ENST00000380516	0.355196	6.38044	15.8716	6.77875e-05	0.0238743	SLTM	79811
ENST00000427522	-0.684487	5.15202	17.2311	3.30982e-05	0.0149686	HELZ2	85441
ENST00000393033	-0.675938	4.35352	20.4852	6.0095e-06	0.00556479	GIPC1	10755
ENST00000521288	0.706805	5.10883	15.8845	6.7327e-05	0.0238743	NUDT16	131870
ENST00000293379	-0.387123	6.71122	22.9169	1.69161e-06	0.00265089	ITGA5	3678
ENST00000311128	0.700506	6.02562	45.8283	1.29088e-11	5.22617e-07	DENND6A	201627
ENST00000379019	0.480225	6.41134	19.3609	1.08197e-05	0.00723775	GPCPD1	56261
ENST00000261653	0.504103	5.5987	14.1047	0.000172914	0.0413421	STX2	2054
ENST00000367175	1.38945	4.37529	29.9614	4.40744e-08	0.000142261	LRRN2	10446
ENST00000337130	1.33317	3.0541	13.6131	0.000224615	0.0484218	UGP2	7360
ENST00000380956	1.19642	5.6089	38.1038	6.7078e-10	6.83256e-06	IRF4	3662
ENST00000396946	-0.293901	7.64725	15.0919	0.000102401	0.0302336	CARD11	84433
ENST00000495293	0.943059	2.93759	13.8536	0.000197615	0.0447312	RBM39	9584
ENST00000338376	-0.513498	4.03647	13.9301	0.000189738	0.0436966	RMDN3	55177
ENST00000240364	-0.288249	6.75878	17.0035	3.73106e-05	0.0157508	FAM117A	81558
ENST00000474713	-0.623347	4.28737	26.1695	3.12731e-07	0.000637095	AGFG2	3268
ENST00000223795	0.755833	6.38645	17.212	3.34318e-05	0.0149686	TNFSF8	944
ENST00000618336	0.897541	5.24524	19.8285	8.4708e-06	0.0066372	TNFSF8	944
ENST00000381501	1.02355	2.43401	14.1316	0.000170457	0.0413421	TEC	7006
ENST00000439424	-0.55447	4.57357	16.994	3.74982e-05	0.0157508	C17orf49	124944
ENST00000377044	0.624481	5.79315	13.5495	0.000232357	0.0486533	TMEM2	23670
ENST00000440815	-2.16349	2.12916	29.7606	4.88821e-08	0.000142261	IL32	9235
ENST00000357332	-0.523245	5.08707	17.6123	2.70836e-05	0.0132951	ASNA1	439
ENST00000328046	0.444624	4.73893	15.561	7.98868e-05	0.0261379	KLHL15	80311
ENST00000577571	-0.223431	8.26384	15.7707	7.15025e-05	0.024689	RASSF5	83593
ENST00000274532	1.29731	2.12469	15.6127	7.77311e-05	0.0259597	TIMD4	91937
ENST00000558533	0.672563	4.06175	23.1155	1.52556e-06	0.0025899	TARSL2	123283
ENST00000539112	1.94937	2.15677	13.7012	0.000214314	0.0469463	TARSL2	123283
ENST00000616380	-0.708456	3.58332	14.4664	0.000142685	0.0387569	EPHB6	2051
ENST00000356892	-0.460912	7.54977	17.5711	2.76758e-05	0.0134241	SASH3	54440
ENST00000359156	4.08841	2.99075	14.1493	0.000168856	0.0413421	CD163	9332
ENST00000537044	3.38911	3.02997	15.6407	7.65876e-05	0.0259597	CD163	9332
ENST00000416382	0.579073	7.95214	15.5076	8.21742e-05	0.0264098	CELF2	10659
ENST00000262878	0.231953	9.32014	17.0412	3.65768e-05	0.0156872	SAMHD1	25939
ENST00000572659	2.25992	3.19507	26.6917	2.38642e-07	0.00054018	DSEL	92126
ENST00000229277	-0.412719	5.57153	15.1963	9.68939e-05	0.0302336	ENO2	2026
ENST00000587347	0.581784	3.6749	13.7125	0.000213028	0.0469167	HSBP1L1	440498
ENST00000414202	0.388182	5.55252	17.3902	3.04392e-05	0.0142553	RIC1	57589
ENST00000482429	-0.565548	4.92214	14.8414	0.000116937	0.0328585	LTB	4050
ENST00000398637	0.305306	9.1006	17.0453	3.64982e-05	0.0156872	SLC38A1	81539
ENST00000517956	1.55632	6.62932	44.4833	2.56537e-11	5.22617e-07	FBXO32	114907
ENST00000524000	1.29451	2.7712	16.1388	5.88642e-05	0.0220033	FBXO32	114907
ENST00000318636	0.424735	5.44942	15.3644	8.86442e-05	0.0282166	CA5B	11238
ENST00000373887	-0.40584	7.5711	15.6913	7.45657e-05	0.0255303	TRAF1	7185
ENST00000531499	-1.56691	2.35346	14.654	0.000129157	0.0357986	GPR68	8111
ENST00000267205	-0.440978	6.42419	19.6511	9.29501e-06	0.00714558	RHOF	54509
ENST00000220849	0.315041	9.44276	14.3551	0.000151371	0.0403103	EIF3E	3646
ENST00000392055	-1.92204	2.26764	16.6841	4.41495e-05	0.0172964	PID1	55022
ENST00000312655	0.482783	6.33924	17.8134	2.43658e-05	0.0122563	YPEL2	388403
ENST00000551556	1.16876	2.76322	15.5538	8.01893e-05	0.0261379	SOCS2	8835
ENST00000227752	-0.412063	8.77512	14.2171	0.000162881	0.0413421	IL10RA	3587
ENST00000357066	-0.349605	7.05789	19.9254	8.05226e-06	0.00643297	MOB3A	126308
ENST00000557006	-0.502141	4.93155	19.5527	9.78627e-06	0.00722904	TMEM229B	161145
ENST00000379328	-0.466449	5.09339	13.9292	0.000189826	0.0436966	GATA3	2625
ENST00000612501	-0.374904	6.97617	16.9328	3.87269e-05	0.0161009	PPP1R9B	84687
ENST00000413366	0.349982	7.80954	15.0248	0.00010611	0.030446	PRKCA	5578
ENST00000563415	-1.37538	1.8753	13.5455	0.000232854	0.0486533	CDIPT	10423
ENST00000413388	-0.556328	6.37369	16.4888	4.89388e-05	0.018811	SLC9A3R1	9368
ENST00000357266	2.02325	8.57607	15.1612	9.87136e-05	0.0302336	FKBP5	2289
ENST00000539068	2.71682	3.89731	14.6107	0.000132163	0.036384	FKBP5	2289
ENST00000542713	1.82523	4.71299	28.0374	1.18992e-07	0.000323213	FKBP5	2289
ENST00000229266	0.897319	3.63167	13.768	0.000206834	0.0460506	CHPT1	56994
ENST00000310045	2.25992	3.19507	26.6917	2.38642e-07	0.00054018	DSEL	92126
ENST00000400809	-0.914716	4.15874	14.178	0.000166303	0.0413421	CCNL2	81669
ENST00000536441	0.585473	8.39303	17.8823	2.34991e-05	0.0121003	SESN3	143686
ENST00000314797	-0.226573	6.30404	13.8421	0.000198827	0.044757	COPG1	22820
ENST00000490506	-2.63827	1.86928	17.4249	2.98885e-05	0.0141602	HAUS4	54930
ENST00000276077	-0.583542	4.64128	14.1327	0.000170357	0.0413421	GPR174	84636
ENST00000356798	-0.46089	8.70277	15.1183	0.000100978	0.0302336	ITGAL	3683
ENST00000564632	-0.563491	4.46014	14.108	0.000172604	0.0413421	ITGAL	3683
ENST00000374279	0.934775	5.95715	31.8676	1.65049e-08	6.72477e-05	UGCG	7357
ENST00000305748	2.10923	4.5199	18.1891	2.00019e-05	0.0113188	KRT73	319101
ENST00000253814	0.563075	7.82814	20.5535	5.79883e-06	0.00549459	NDFIP1	80762
ENST00000550829	1.65453	4.40018	14.0996	0.000173383	0.0413421	KRT72	140807
ENST00000293745	1.71151	4.76341	15.5043	8.23199e-05	0.0264098	KRT72	140807
ENST00000215912	0.495321	9.26224	16.8044	4.14361e-05	0.0168678	PIK3IP1	113791
ENST00000480654	1.17683	6.18332	31.9227	1.60429e-08	6.72477e-05	PIK3IP1	113791
ENST00000372390	1.21873	7.38516	13.5039	0.000238071	0.0494896	TSC22D3	1831
ENST00000542958	0.568417	3.73616	13.7823	0.000205259	0.045951	XPOT	11260
ENST00000347063	1.5314	2.1786	18.3351	1.85264e-05	0.0106315	RNF175	285533
ENST00000558116	-0.563411	6.02659	21.8942	2.88097e-06	0.00366819	RNF213	57674
ENST00000372936	0.467691	4.76946	17.8614	2.37588e-05	0.0121003	TRMT2B	79979
ENST00000409502	-0.777009	4.43499	14.5329	0.000137736	0.0376638	PPM1M	132160
ENST00000344138	-0.257194	6.84346	14.1804	0.000166087	0.0413421	GRAP2	9402
ENST00000292314	-0.404462	4.5614	13.5576	0.000231359	0.0486533	CCDC12	151903
ENST00000373509	0.562342	8.77494	17.5277	2.83145e-05	0.0135723	PIM1	5292
ENST00000422843	0.441852	9.10097	21.1788	4.18358e-06	0.00437066	ITK	3702
ENST00000570294	0.736435	3.37504	18.0059	2.20217e-05	0.0120437	XPO6	23214
ENST00000338745	0.398496	6.52718	15.1052	0.000101681	0.0302336	SATB1	6304
ENST00000272322	0.672689	4.00256	13.595	0.00022679	0.0486333	VPS54	51542
ENST00000438259	0.772515	3.93849	13.8621	0.000196721	0.0447312	VIPR1	7433
ENST00000314754	0.530878	5.1704	15.0961	0.000102174	0.0302336	CD55	1604
ENST00000394652	-0.339418	8.11777	17.6766	2.61834e-05	0.01301	IL16	3603
ENST00000510661	-1.00243	3.44647	18.4548	1.73986e-05	0.0103649	NHSL2	340527
ENST00000395461	-0.611354	5.06619	14.9008	0.000113313	0.0322854	LAT	27040
ENST00000353442	1.0661	3.37649	16.4122	5.09551e-05	0.0194029	LMBR1	64327
ENST00000448926	0.765433	3.71983	14.095	0.000173809	0.0413421	LMBR1	64327
ENST00000415428	0.912656	3.99052	13.727	0.000211399	0.0468111	LMBR1	64327
ENST00000528586	-0.511424	4.07612	14.2606	0.000159162	0.0413421	C2CD2L	9854
ENST00000372164	0.411438	7.39075	19.106	1.23654e-05	0.00812607	TSPAN14	81619
ENST00000372956	3.12681	2.7364	36.357	1.64287e-09	9.98194e-06	XKRX	402415
ENST00000361505	-0.470859	5.71406	25.6692	4.05249e-07	0.000786261	PNP	4860
ENST00000477560	0.789183	3.74721	20.7862	5.13512e-06	0.00498155	DCUN1D4	23142
ENST00000622357	-0.471928	6.47671	15.8503	6.85572e-05	0.0238743	ST6GALNAC6	30815
ENST00000515800	0.805666	4.44546	16.7872	4.18134e-05	0.0168678	RASA1	5921
ENST00000456692	0.962666	5.04832	18.4071	1.78392e-05	0.0103834	RASA1	5921
ENST00000404898	1.11503	7.06703	27.1366	1.89574e-07	0.000482749	CACNA1I	8911
ENST00000557154	0.373451	8.69571	13.621	0.000223673	0.0484218	SRSF5	6430
ENST00000392687	1.05174	4.9585	18.8109	1.44339e-05	0.00918898	CERS6	253782
ENST00000548552	1.68616	1.8972	15.8651	6.80218e-05	0.0238743	LINC01619	256021
ENST00000256015	0.450066	9.51774	22.4823	2.12083e-06	0.0029797	BTG1	694
ENST00000356644	1.29071	5.94733	29.7624	4.88361e-08	0.000142261	SESN1	27244
ENST00000520364	1.28781	2.28884	16.758	4.24621e-05	0.0169615	SESN1	27244
ENST00000368971	1.43263	2.54072	23.3563	1.34602e-06	0.00238445	SESN1	27244
ENST00000523632	1.25767	2.90929	18.4379	1.75529e-05	0.0103649	SESN1	27244
ENST00000515666	-0.500091	5.08162	17.8724	2.36228e-05	0.0121003	GRK6	2870
ENST00000567135	-0.800576	3.24418	18.6188	1.59637e-05	0.0100066	CSK	1445
ENST00000401815	0.589891	4.34494	20.826	5.02963e-06	0.00498155	GP5	2814
ENST00000393555	-0.495712	5.5489	15.0976	0.000102095	0.0302336	DYRK2	8445
ENST00000392668	0.416547	10.8183	17.1816	3.3971e-05	0.0150447	ETS1	2113
ENST00000526145	0.528625	8.89962	19.4567	1.02907e-05	0.00722904	ETS1	2113
ENST00000432854	0.656983	7.16612	13.6257	0.000223112	0.0484218	DBNL	28988
ENST00000618852	0.348345	8.22189	20.1541	7.14452e-06	0.00598135	WASF2	10163
ENST00000381298	0.814477	6.7768	13.9757	0.000185193	0.0434938	IL6ST	3572
ENST00000503773	0.816049	5.85614	16.7874	4.18089e-05	0.0168678	IL6ST	3572
ENST00000523039	1.09841	2.97313	23.5636	1.20854e-06	0.00223823	IL6ST	3572
ENST00000506241	0.981148	2.63714	15.9018	6.67146e-05	0.0238743	IL6ST	3572
ENST00000336909	1.05534	7.57886	22.1192	2.56239e-06	0.00336781	IL6ST	3572
ENST00000263379	-0.319555	6.89726	15.9947	6.35196e-05	0.0231075	IL27RA	9466
ENST00000451311	-0.319141	11.5308	15.1604	9.87525e-05	0.0302336	TMSB4X	7114
ENST00000380636	-0.545514	5.801	16.0531	6.15891e-05	0.0228126	TMSB4X	7114
ENST00000438732	-0.971108	2.43001	13.5536	0.000231852	0.0486533	FLNA	2316
ENST00000368057	0.685789	6.59953	18.8462	1.41691e-05	0.00916361	SLAMF6	114836
ENST00000279873	0.562056	6.96891	15.0274	0.000105962	0.030446	ARID5B	84159
ENST00000617285	-0.384579	5.61973	20.2446	6.81451e-06	0.00598135	HYOU1	10525
ENST00000402905	0.661033	4.06195	15.0598	0.00010416	0.030446	CARF	79800
ENST00000428585	1.30499	2.37296	13.9516	0.000187582	0.0436733	CARF	79800
ENST00000373719	0.385556	8.78585	14.135	0.000170146	0.0413421	OGT	8473
ENST00000393010	1.70087	3.42356	22.2925	2.34116e-06	0.0031796	PXYLP1	92370
ENST00000246672	-0.6689	4.64255	21.3635	3.79945e-06	0.00430013	NR1D1	9572
ENST00000264316	0.940172	6.53721	36.2733	1.71494e-09	9.98194e-06	TXK	7294
ENST00000510457	0.904044	3.95635	19.3581	1.0836e-05	0.00723775	TXK	7294
ENST00000630669	-0.384579	5.61973	20.2446	6.81451e-06	0.00598135	HYOU1	10525
ENST00000444553	1.36552	2.76643	21.443	3.64506e-06	0.00424327	PHF2P2	NA
ENST00000597630	0.981775	2.75819	19.3802	1.0711e-05	0.00723775	AC010616.1	390937
ENST00000405487	0.868456	3.6799	21.633	3.30129e-06	0.00407599	ANKRD18EP	NA

## Sheet: GCA T2 vs Control 1
txID	logFC	logCPM	LR	PValue	fdr	geneID	entrezID
ENST00000390433	-0.787001	3.33162	16.648	4.49986e-05	0.00776874	TRAV12-1	NA
ENST00000390434	-0.807699	3.50542	19.7673	8.74656e-06	0.00260124	TRAV8-2	NA
ENST00000390435	-0.646257	4.33042	24.1631	8.85113e-07	0.000643675	TRAV8-3	NA
ENST00000611787	-0.844824	3.71028	23.8544	1.03904e-06	0.000694008	AC244196.4	NA
ENST00000620569	-0.779961	4.41959	20.6364	5.55301e-06	0.00201821	AC244196.1	NA
ENST00000617347	-0.654246	3.76167	12.274	0.000459302	0.0421482	AC244196.5	NA
ENST00000390443	-0.723488	3.6588	17.8897	2.34089e-05	0.00507326	TRAV8-6	NA
ENST00000390381	-0.433852	5.56005	12.8776	0.000332547	0.0332906	TRBV5-1	NA
ENST00000610416	-0.675164	8.73584	29.5791	5.3682e-08	9.80926e-05	NA	NA
ENST00000390455	-0.664887	3.53333	13.6004	0.000226142	0.0252436	TRAV26-1	NA
ENST00000390392	-1.44732	3.5379	15.8822	6.7408e-05	0.0104033	TRBV4-2	NA
ENST00000617717	-0.835875	4.5977	17.0938	3.55777e-05	0.00672463	NA	NA
ENST00000612107	-0.738228	5.73557	21.826	2.98527e-06	0.00141433	NA	NA
ENST00000390361	-0.869671	4.57672	18.4213	1.77071e-05	0.00405313	TRBV7-3	NA
ENST00000390441	-0.552311	4.12407	15.3329	9.01312e-05	0.0129307	TRAV9-2	NA
ENST00000390368	-0.757846	4.09074	14.1363	0.000170029	0.0207415	TRBV6-5	NA
ENST00000454561	-0.604718	4.03091	12.1001	0.00050418	0.0448871	TRBV5-4	NA
ENST00000390393	-0.67796	5.03432	17.8111	2.43953e-05	0.00515006	TRBV19	NA
ENST00000390394	-0.686697	5.5132	27.6647	1.44269e-07	0.000189616	TRBV20-1	NA
ENST00000390425	-0.858958	3.425	20.927	4.77126e-06	0.00176728	TRAV3	NA
ENST00000466254	-0.563895	9.3206	27.9951	1.21623e-07	0.000176979	TRBC2	NA
ENST00000611116	-0.607704	9.06339	41.1822	1.38682e-10	8.86436e-07	TRAC	NA
ENST00000611204	-0.735183	5.20921	25.4973	4.43001e-07	0.000419759	NA	NA
ENST00000613353	-0.596151	5.50058	11.8681	0.000571028	0.0486736	NA	NA
ENST00000282026	1.10847	2.59498	12.216	0.000473819	0.0429007	ARL11	115761
ENST00000331728	0.596356	7.55161	18.3298	1.85777e-05	0.00422866	LIMK2	3985
ENST00000373418	0.867683	5.84829	17.689	2.60132e-05	0.00543529	PHC2	1912
ENST00000379698	-0.235407	7.0582	14.082	0.000175007	0.0210961	SH3KBP1	30011
ENST00000306065	-0.313145	5.44775	13.319	0.000262729	0.0282401	ANKRD27	84079
ENST00000499247	1.01588	5.50497	17.4073	3.01664e-05	0.00605504	TOB1	10140
ENST00000399503	-0.550874	7.62533	21.4257	3.67812e-06	0.00151535	MAP3K1	4214
ENST00000565874	1.17092	2.86811	12.5204	0.000402523	0.0384084	CPNE2	221184
ENST00000230122	-0.370368	5.49309	19.2842	1.12635e-05	0.00312192	ZBTB24	9841
ENST00000368115	-2.07993	2.66715	27.8515	1.30993e-07	0.000184041	FCER1A	2205
ENST00000341460	1.1664	3.28445	19.6932	9.09254e-06	0.00264619	SYDE2	84144
ENST00000317276	1.03553	5.64598	17.9087	2.31763e-05	0.00504971	PER1	5187
ENST00000374213	-0.536167	9.13287	34.4609	4.34909e-09	1.26571e-05	CD52	1043
ENST00000492808	-0.668209	3.5558	14.6001	0.000132905	0.0177544	CD52	1043
ENST00000377126	1.54173	7.08421	59.1313	1.47493e-14	6.00947e-10	KLF9	687
ENST00000477801	2.88626	2.51443	12.4494	0.000418132	0.039436	S100A8	6279
ENST00000582401	0.691555	12.4928	24.6679	6.811e-07	0.000533668	TXNIP	10628
ENST00000513135	-0.43398	6.79959	16.3435	5.28378e-05	0.00878704	TNFRSF25	8718
ENST00000595840	1.71163	2.8445	18.5222	1.67939e-05	0.00393248	LRRC25	126364
ENST00000530342	-0.562638	4.99487	13.4621	0.000243426	0.0267336	KDM2A	22992
ENST00000356840	0.548535	4.67975	13.4815	0.000240924	0.0266022	MYLIP	29116
ENST00000349606	0.85014	5.96003	42.3137	7.7746e-11	8.86436e-07	MYLIP	29116
ENST00000620987	-0.913525	4.80276	15.9414	6.53352e-05	0.0101993	NA	NA
ENST00000612153	-0.591972	4.51979	12.1207	0.00049866	0.0445557	NA	NA
ENST00000610439	-0.750627	4.86573	18.6849	1.54202e-05	0.00373975	TRBV25-1	NA
ENST00000621068	-0.736031	3.8085	16.3289	5.32451e-05	0.00881878	NA	NA
ENST00000619125	-0.60936	5.84888	21.3405	3.8453e-06	0.0015211	TRBV28	NA
ENST00000393784	0.480684	6.39597	14.3364	0.000152883	0.0199012	ERGIC1	57222
ENST00000394048	-0.363892	8.42845	24.7402	6.5601e-07	0.000525609	ESYT1	23344
ENST00000425278	0.839191	3.19266	13.4648	0.000243083	0.0267336	KLHL8	57563
ENST00000332029	1.659	3.69706	19.452	1.03158e-05	0.00291879	SOCS1	8651
ENST00000435168	1.89856	2.46824	18.2362	1.95139e-05	0.00439267	SMAP2	64744
ENST00000372718	0.754954	7.68839	19.2441	1.15026e-05	0.00314538	SMAP2	64744
ENST00000372708	0.97175	7.82641	14.2942	0.000156347	0.0200953	SMAP2	64744
ENST00000487871	1.26154	3.46345	28.3142	1.03136e-07	0.000155637	SMAP2	64744
ENST00000614549	1.10016	4.5745	14.2763	0.000157843	0.0201466	SMAP2	64744
ENST00000399151	-0.308978	5.48307	12.5502	0.000396174	0.0382505	DOPEY2	9980
ENST00000301050	-1.45214	2.22568	17.5583	2.78628e-05	0.00573355	CACNB3	784
ENST00000320580	-0.263604	8.00376	14.0354	0.000179398	0.0212922	PACS1	55690
ENST00000296370	3.39346	2.28097	15.8612	6.81623e-05	0.0104406	S100P	6286
ENST00000585090	1.17739	3.27641	31.5809	1.91305e-08	4.33031e-05	MYL12A	10627
ENST00000608786	0.686466	3.42623	12.8877	0.000330747	0.033192	MYL12A	10627
ENST00000339872	0.572017	6.95513	12.0496	0.00051804	0.0456862	HMGB1	3146
ENST00000542652	1.80104	2.29423	16.6628	4.46477e-05	0.00774097	EPB41L3	23136
ENST00000459854	0.591543	5.58259	14.2984	0.000155996	0.0200953	UFD1	7353
ENST00000398559	0.511744	5.70298	19.467	1.0235e-05	0.0029162	TMF1	7110
ENST00000488010	0.476846	4.82852	11.9843	0.00053651	0.0468085	TMF1	7110
ENST00000481163	1.52758	2.76336	15.5093	8.20996e-05	0.0121198	PRDM1	639
ENST00000455077	-1.09591	3.59876	12.2836	0.000456949	0.0420269	SLC4A7	9497
ENST00000338087	0.756711	7.12846	34.9305	3.41682e-09	1.16012e-05	SLA	6503
ENST00000338415	2.48376	2.4319	13.0815	0.000298222	0.0308394	QPCT	25797
ENST00000336890	-0.362701	8.52207	13.6882	0.000215806	0.0243568	LCK	3932
ENST00000315571	2.37263	1.87998	14.0934	0.00017395	0.0210935	LDLRAD3	143458
ENST00000372748	1.1187	3.23447	12.0424	0.000520038	0.0457633	COL9A2	1298
ENST00000356093	-0.257443	8.51318	15.3527	8.91956e-05	0.0128416	EPB41	2035
ENST00000375442	0.513034	6.50169	17.453	2.94502e-05	0.0059996	TSPYL2	64061
ENST00000556808	1.21041	3.35199	15.6815	7.49533e-05	0.0112276	TSPYL2	64061
ENST00000379359	-0.765926	5.47927	40.7382	1.7405e-10	8.86436e-07	RGCC	28984
ENST00000394957	0.638938	7.96915	18.9671	1.32994e-05	0.00345976	VSIR	64115
ENST00000470317	0.517374	5.61918	13.1607	0.000285882	0.0300205	VSIR	64115
ENST00000258411	-1.19056	2.66523	18.9426	1.34712e-05	0.00345976	WNT10A	80326
ENST00000265198	0.463527	7.45091	13.8909	0.000193737	0.0224251	IPCEF1	26034
ENST00000450525	-0.568469	5.37849	21.2549	4.02073e-06	0.0015602	THRA	7067
ENST00000356444	0.397697	7.56594	11.9426	0.000548662	0.0474161	SEMA4D	10507
ENST00000332118	-0.254835	7.26052	19.5332	9.88681e-06	0.00283682	SRPRA	6734
ENST00000221307	3.30239	2.51218	14.3409	0.000152511	0.0199012	CYP4F3	4051
ENST00000396663	1.25105	2.77837	14.6353	0.000130451	0.0175416	ARL4A	10124
ENST00000285605	1.87651	2.8351	16.2722	5.48636e-05	0.00897736	MARVELD1	83742
ENST00000445177	-0.368369	6.11928	18.7045	1.5262e-05	0.00372356	SIK3	23387
ENST00000370629	-0.394223	6.35822	12.867	0.000334429	0.033397	CD40LG	959
ENST00000305352	-0.618712	7.6944	38.164	6.50425e-10	2.65009e-06	S1PR1	1901
ENST00000372731	-0.4483	7.9405	14.8408	0.000116979	0.0161566	SPTAN1	6709
ENST00000359774	1.73694	2.75189	12.844	0.000338557	0.0336443	WDSUB1	151525
ENST00000455833	-0.526746	6.52993	27.2909	1.75031e-07	0.000216105	IFFO2	126917
ENST00000449076	-0.424259	6.5579	16.1244	5.93141e-05	0.00951455	TESPA1	9840
ENST00000267082	-0.541949	7.72778	23.8103	1.06313e-06	0.000698649	ITGB7	3695
ENST00000570106	2.25501	2.53071	13.4192	0.000249056	0.0272052	NA	NA
ENST00000261197	-1.33277	2.78778	22.4571	2.14888e-06	0.00116738	ST8SIA1	6489
ENST00000267460	0.802568	4.21277	15.0511	0.00010464	0.0146008	PELI2	57161
ENST00000542973	-0.440047	4.57812	13.0161	0.000308831	0.0315181	KDM2B	84678
ENST00000319017	-0.867736	5.0714	17.3248	3.15042e-05	0.00623111	SLC25A20	788
ENST00000358290	0.345289	6.16791	12.7235	0.000361092	0.035537	HSD17B11	51170
ENST00000216121	-0.275682	5.79492	13.3697	0.000255721	0.0277103	NIPSNAP1	8508
ENST00000490164	0.617127	4.1007	15.1083	0.000101517	0.0142627	PCGF5	84333
ENST00000614189	0.453791	6.96798	17.8776	2.35577e-05	0.00507849	PCGF5	84333
ENST00000323851	-0.423275	6.50959	12.015	0.000527742	0.0462415	NDRG1	10397
ENST00000360314	0.856129	3.84399	18.1272	2.0663e-05	0.00460052	CASS4	57091
ENST00000434344	0.858743	4.30849	23.0192	1.60395e-06	0.00093359	CASS4	57091
ENST00000395564	0.62179	4.65482	14.2984	0.000155996	0.0200953	UPP1	7378
ENST00000373693	-1.13724	3.96166	13.28	0.000268254	0.0285371	CXCR3	2833
ENST00000380615	1.36308	3.93632	26.1702	3.12605e-07	0.000327333	KATNAL1	84056
ENST00000458659	-0.368038	5.45933	17.8479	2.39289e-05	0.00510669	TSC22D1	8848
ENST00000310613	0.502017	6.19395	13.1834	0.000282435	0.0297478	SULT1B1	27284
ENST00000216797	0.84892	6.24605	15.6978	7.43097e-05	0.0111722	NFKBIA	4792
ENST00000556664	1.71379	2.277	17.2365	3.30042e-05	0.00640844	NFKBIA	4792
ENST00000305510	-0.389163	5.04144	13.0727	0.000299625	0.0309061	CNNM3	26505
ENST00000409817	1.11838	7.21457	13.121	0.000291998	0.0304015	CXCR4	7852
ENST00000341048	1.29655	4.49582	15.4662	8.3994e-05	0.0122661	ANKRD55	79722
ENST00000434982	1.28864	4.08541	23.3219	1.37028e-06	0.000833291	ANKRD55	79722
ENST00000505970	1.14855	3.5002	16.7083	4.35897e-05	0.00762239	ANKRD55	79722
ENST00000360938	1.01935	4.61103	22.3785	2.23869e-06	0.0011694	ETS2	2114
ENST00000309859	-0.187962	7.08899	13.4053	0.000250908	0.0273343	GGA2	23062
ENST00000308234	0.736383	5.19543	11.9548	0.000545058	0.0472507	RGMB	285704
ENST00000620239	-1.44877	2.18026	12.618	0.000382043	0.0371502	OASL	8638
ENST00000347785	-0.452854	8.31738	26.3214	2.89072e-07	0.000318323	CD5	921
ENST00000335154	-0.439471	6.4904	19.3898	1.06574e-05	0.00297414	FMNL3	91010
ENST00000352151	-0.691499	4.41902	23.2683	1.409e-06	0.000844239	FMNL3	91010
ENST00000503407	3.35245	2.54762	16.8724	3.99797e-05	0.00729961	ACSL1	2180
ENST00000264192	0.444877	7.87102	18.9841	1.31811e-05	0.00345976	CYTIP	9595
ENST00000233099	-0.24742	6.93668	11.9582	0.000544074	0.0472507	HEATR5B	54497
ENST00000489394	0.913799	4.16297	15.6278	7.71138e-05	0.0114669	SAT1	6303
ENST00000479556	-0.675004	6.5999	21.735	3.13021e-06	0.00144929	GIMAP5	55340
ENST00000527245	-0.900523	2.7917	12.6914	0.00036735	0.0360658	ROBO3	64221
ENST00000393033	-0.765579	4.35352	22.0738	2.62362e-06	0.001303	GIPC1	10755
ENST00000536709	1.21562	3.78153	18.105	2.0905e-05	0.0046291	CD69	969
ENST00000259006	-0.391434	6.15723	20.5542	5.79673e-06	0.00203605	LIMD2	80774
ENST00000583211	-0.519361	7.67366	17.9373	2.28304e-05	0.00500109	LIMD2	80774
ENST00000343882	0.64265	5.91175	23.5239	1.23373e-06	0.000773339	FOXO3	2309
ENST00000521288	1.15935	5.10883	39.1768	3.87108e-10	1.75248e-06	NUDT16	131870
ENST00000502852	1.08443	2.85833	20.9851	4.62875e-06	0.00176256	NUDT16	131870
ENST00000241453	3.43475	2.67163	14.7096	0.000125405	0.0169751	FLT3	2322
ENST00000361055	0.424343	5.96305	18.593	1.61817e-05	0.00383318	UBA3	9039
ENST00000293379	-0.417428	6.71122	22.7308	1.86357e-06	0.00105457	ITGA5	3678
ENST00000311128	0.704842	6.02562	40.8803	1.61842e-10	8.86436e-07	DENND6A	201627
ENST00000556493	-0.781434	3.24369	12.2657	0.000461358	0.0422418	PPP2R5C	5527
ENST00000375856	1.01723	4.91255	20.161	7.11914e-06	0.00218092	IRS2	8660
ENST00000333598	2.34926	2.38623	12.9983	0.000311769	0.0315988	MCEMP1	199675
ENST00000394417	0.38708	6.15887	20.4175	6.22572e-06	0.00205896	UGP2	7360
ENST00000337130	1.72071	3.0541	21.0924	4.37652e-06	0.00168224	UGP2	7360
ENST00000475550	0.79129	3.65165	17.0968	3.55228e-05	0.00672463	UGP2	7360
ENST00000331808	-1.22813	3.27121	16.9848	3.76807e-05	0.00704248	DEXI	28955
ENST00000368463	-0.401979	9.06479	16.5266	4.79725e-05	0.00817821	PBXIP1	57326
ENST00000372062	-0.858357	5.97726	16.7252	4.32037e-05	0.00761446	RALGDS	5900
ENST00000377524	-0.427845	4.97389	14.0762	0.000175548	0.0210989	STAM	8027
ENST00000380956	0.932839	5.6089	20.3716	6.37677e-06	0.00205896	IRF4	3662
ENST00000299663	3.7933	3.15899	20.939	4.74141e-06	0.00176728	CLEC4E	26253
ENST00000545274	4.08472	2.17142	25.4468	4.54745e-07	0.000421094	CLEC4E	26253
ENST00000533745	-0.567071	4.05435	15.4066	8.66841e-05	0.0125689	TBC1D10C	374403
ENST00000396946	-0.405458	7.64725	24.2189	8.5983e-07	0.000636962	CARD11	84433
ENST00000160827	-0.459553	5.56398	22.8258	1.77371e-06	0.00101786	KIF22	3835
ENST00000565736	-0.419966	4.57299	12.6503	0.000375507	0.0366021	KIF22	3835
ENST00000436636	-0.432158	5.84245	16.0415	6.19704e-05	0.00978651	TNIK	23043
ENST00000400000	0.3635	5.55556	12.2445	0.000466621	0.0426278	VAPA	9218
ENST00000373103	2.51009	2.2609	15.9742	6.42112e-05	0.0100624	CSF3R	1441
ENST00000526980	1.8	2.42741	13.9857	0.000184205	0.0216915	CSF3R	1441
ENST00000581977	-0.365253	6.30281	13.7757	0.000205988	0.0235022	IKBKE	9641
ENST00000240364	-0.497122	6.75878	41.7915	1.01543e-10	8.86436e-07	FAM117A	81558
ENST00000478193	0.334563	6.20896	16.7184	4.33574e-05	0.00761446	ANAPC16	119504
ENST00000299381	0.517579	6.12199	20.3486	6.45387e-06	0.00205896	ANAPC16	119504
ENST00000297689	2.62529	2.79682	12.7542	0.000355214	0.0351283	NFIL3	4783
ENST00000429976	-0.338468	7.47186	11.9327	0.000551582	0.0474161	TRANK1	9881
ENST00000474713	-0.6278	4.28737	23.0657	1.56558e-06	0.000924464	AGFG2	3268
ENST00000223795	0.835368	6.38645	18.5427	1.6614e-05	0.00391284	TNFSF8	944
ENST00000618336	1.05316	5.24524	24.3571	8.00331e-07	0.000603865	TNFSF8	944
ENST00000439424	-0.662858	4.57357	20.362	6.40886e-06	0.00205896	C17orf49	124944
ENST00000332822	-1.18485	3.27474	15.8005	7.03825e-05	0.0107002	NOG	9241
ENST00000479187	2.88689	2.3443	21.9987	2.72838e-06	0.00132339	LRRK2	120892
ENST00000262992	-0.608545	5.11977	11.8801	0.000567355	0.0485637	INPP4B	8821
ENST00000515007	2.89706	2.50862	18.2933	1.89375e-05	0.00428661	LHFPL2	10184
ENST00000377346	-0.38032	8.47089	20.3874	6.32454e-06	0.00205896	PIK3CD	5293
ENST00000407981	3.25845	1.99537	16.1391	5.88566e-05	0.00951455	2001-03-01	64757
ENST00000377044	0.78994	5.79315	19.2243	1.16222e-05	0.00315689	TMEM2	23670
ENST00000222673	-0.426375	6.82734	14.2228	0.000162395	0.0201466	OGDH	4967
ENST00000329410	-0.369892	6.73527	12.7408	0.000357766	0.035295	C16orf54	283897
ENST00000261233	2.59109	4.44433	12.4065	0.000427842	0.0400735	IRAK3	11213
ENST00000237305	2.17825	3.24909	12.8934	0.000329744	0.0331731	SGK1	6446
ENST00000265981	0.503123	4.74196	12.3973	0.00042995	0.0401787	RNF141	50862
ENST00000310447	-0.284396	6.11832	11.8493	0.000576825	0.0490651	CASP2	835
ENST00000440815	-1.60126	2.12916	16.0751	6.088e-05	0.00965173	IL32	9235
ENST00000483595	-0.740936	3.65962	16.4067	5.11029e-05	0.00860387	PDCD4	27250
ENST00000328046	0.519015	4.73893	19.1478	1.20979e-05	0.00324288	KLHL15	80311
ENST00000420455	0.565855	4.01826	12.2258	0.00047134	0.0427713	TMEM50B	757
ENST00000340385	0.413328	6.15806	13.3588	0.000257219	0.0277988	PRDX6	9588
ENST00000577571	-0.244375	8.26384	16.1311	5.9105e-05	0.00951455	RASSF5	83593
ENST00000297423	1.96473	3.64323	20.419	6.22087e-06	0.00205896	SPIDR	23514
ENST00000515010	-0.662882	7.05487	16.9124	3.91452e-05	0.00724968	FYB	2533
ENST00000552864	2.36921	1.92148	15.1214	0.000100815	0.0142132	LIN7A	8825
ENST00000310473	-0.556713	6.83305	20.6212	5.59732e-06	0.00201821	UCP2	7351
ENST00000536983	-0.660591	6.33628	21.6604	3.25447e-06	0.00147666	UCP2	7351
ENST00000268383	-0.335591	6.65975	25.1881	5.20014e-07	0.000470832	CDR2	1039
ENST00000381344	0.641255	5.21801	28.8542	7.80359e-08	0.000132479	IDI1	3422
ENST00000351193	0.341183	5.33458	13.8806	0.000194803	0.0224751	NMD3	51068
ENST00000261182	0.466201	6.1462	15.36	8.88475e-05	0.0128369	NAP1L1	4673
ENST00000526958	-1.36156	2.23275	12.4887	0.00040943	0.0388582	CD82	3732
ENST00000342935	-1.71049	2.28437	13.0145	0.00030909	0.0315181	CD82	3732
ENST00000530931	-0.936846	3.30551	16.0309	6.23171e-05	0.00980327	CD82	3732
ENST00000524750	-1.1034	2.89511	21.4741	3.58632e-06	0.00151535	CD82	3732
ENST00000376745	-0.406728	6.81483	12.1549	0.000489603	0.0438426	PPP1CA	5499
ENST00000356892	-0.413919	7.54977	12.0631	0.000514311	0.0454557	SASH3	54440
ENST00000359156	5.31012	2.99075	20.4726	6.04926e-06	0.00205896	CD163	9332
ENST00000537044	4.85742	3.02997	27.7186	1.40304e-07	0.000189616	CD163	9332
ENST00000416382	0.733591	7.95214	21.8379	2.9668e-06	0.00141433	CELF2	10659
ENST00000262878	0.224111	9.32014	13.7657	0.000207081	0.0235022	SAMHD1	25939
ENST00000377291	0.753678	3.05291	12.0954	0.000505454	0.0448871	HRH2	3274
ENST00000572659	2.28947	3.19507	25.0677	5.53532e-07	0.000479853	DSEL	92126
ENST00000456113	-1.01321	4.76068	21.3664	3.79358e-06	0.00151535	LTB	4050
ENST00000471690	-0.690284	3.75633	14.208	0.000163669	0.0201466	LTB	4050
ENST00000616661	-0.564415	4.72218	14.6504	0.000129409	0.0174591	DHRS3	9249
ENST00000407418	-0.308615	6.26301	14.4377	0.000144869	0.0191641	CBX6	23466
ENST00000304842	3.16696	2.08096	26.6327	2.46038e-07	0.000286416	TPST1	8460
ENST00000579991	-0.247605	7.33418	16.6837	4.41595e-05	0.00768903	DYNLL2	140735
ENST00000576479	-0.972582	2.65907	13.5254	0.000235358	0.0260582	SPON1	10418
ENST00000296504	2.86791	3.15702	27.1181	1.91396e-07	0.00022936	SAP30	8819
ENST00000392920	-0.38692	8.30259	17.3979	3.03168e-05	0.00605504	EVL	51466
ENST00000356805	-0.427283	7.41155	13.8641	0.000196517	0.0225546	SPTBN1	6711
ENST00000419727	2.37501	1.75966	16.392	5.15024e-05	0.00863545	JDP2	122953
ENST00000267569	2.64306	2.57099	20.2935	6.6426e-06	0.00208189	JDP2	122953
ENST00000429299	-1.01321	4.76068	21.3664	3.79358e-06	0.00151535	LTB	4050
ENST00000446745	-0.690284	3.75633	14.208	0.000163669	0.0201466	LTB	4050
ENST00000482429	-0.903638	4.92214	30.3541	3.5995e-08	7.33289e-05	LTB	4050
ENST00000283285	-0.320226	7.38215	12.2913	0.000455087	0.0419503	CD96	10225
ENST00000494798	-0.360652	6.12118	13.2537	0.000272049	0.0287906	CD96	10225
ENST00000360906	2.93297	2.02977	13.9612	0.000186625	0.0217986	NLRC4	58484
ENST00000619573	0.771666	3.33287	15.5866	7.88091e-05	0.0116764	GGNBP2	79893
ENST00000337190	-0.525573	6.1891	12.0946	0.000505674	0.0448871	MXD4	10608
ENST00000265866	0.305395	6.17873	12.9852	0.00031397	0.0317429	HNRNPH3	3189
ENST00000449779	1.06758	3.09068	12.5753	0.000390877	0.0378287	GSAP	54103
ENST00000560490	-0.558381	3.98248	13.141	0.000288909	0.0302604	EID1	23741
ENST00000398637	0.29734	9.1006	14.0128	0.000181569	0.0214431	SLC38A1	81539
ENST00000290573	0.900138	4.39649	14.2327	0.000161536	0.0201466	HK2	3099
ENST00000517956	1.65164	6.62932	45.0661	1.90496e-11	3.88079e-07	FBXO32	114907
ENST00000524000	1.50565	2.7712	20.2644	6.74427e-06	0.00209762	FBXO32	114907
ENST00000287396	1.32887	3.52608	16.111	5.97376e-05	0.00954489	FBXO32	114907
ENST00000530254	-0.371045	7.14322	16.0935	6.02919e-05	0.00959584	MYO18A	399687
ENST00000340913	0.223149	8.98936	14.0504	0.000177974	0.0212028	HNRNPA1	3178
ENST00000285018	-0.844627	3.36305	17.847	2.39392e-05	0.00510669	WNT7A	7476
ENST00000373887	-0.573232	7.5711	26.1658	3.13322e-07	0.000327333	TRAF1	7185
ENST00000540010	-0.836238	5.42914	15.9199	6.60806e-05	0.0102477	TRAF1	7185
ENST00000535815	-1.31557	3.35997	13.3488	0.000258582	0.0278721	GPR68	8111
ENST00000371953	0.588485	6.96042	34.6923	3.86148e-09	1.21025e-05	PTEN	5728
ENST00000472832	0.639179	3.84902	17.1024	3.54173e-05	0.00672463	PTEN	5728
ENST00000326648	0.37661	7.53275	12.1879	0.000481012	0.0432634	ZNF609	23060
ENST00000267205	-0.423255	6.42419	15.4992	8.2542e-05	0.0121411	RHOF	54509
ENST00000567518	0.90921	4.47827	13.2589	0.00027129	0.028785	CIAPIN1	57019
ENST00000263398	-0.350146	8.99099	20.2992	6.62287e-06	0.00208189	CD44	960
ENST00000534709	-1.79679	2.3919	17.2294	3.31271e-05	0.00640844	RNF214	257160
ENST00000394684	2.33806	2.21179	19.249	1.14729e-05	0.00314538	SGMS2	166929
ENST00000268459	-0.881736	3.17788	17.09	3.56499e-05	0.00672463	NKD1	85407
ENST00000561086	1.76684	2.56821	11.8712	0.000570076	0.0486736	IQGAP1	8826
ENST00000522653	-0.566436	7.35636	16.7506	4.26296e-05	0.00758741	TCF7	6932
ENST00000517741	-0.626777	4.04939	15.6551	7.60072e-05	0.0113437	TCF7	6932
ENST00000376117	-1.01321	4.76068	21.3664	3.79358e-06	0.00151535	LTB	4050
ENST00000493025	-0.690284	3.75633	14.208	0.000163669	0.0201466	LTB	4050
ENST00000312655	0.541032	6.33924	19.6622	9.24124e-06	0.00267039	YPEL2	388403
ENST00000308666	-0.471756	5.63029	19.7984	8.6053e-06	0.00257805	ABCD2	225
ENST00000381297	-0.395631	8.22012	18.6265	1.58991e-05	0.0037953	P2RY8	286530
ENST00000227752	-0.608306	8.77512	25.9014	3.59308e-07	0.000348563	IL10RA	3587
ENST00000529924	-0.585867	6.61725	12.2956	0.00045402	0.0419469	IL10RA	3587
ENST00000621696	-2.1924	3.12654	12.5369	0.000398998	0.0382852	ADNP	23394
ENST00000395323	-0.371587	8.66054	12.5325	0.000399944	0.0382852	LBH	81606
ENST00000379328	-0.596854	5.09339	19.0572	1.26861e-05	0.00337831	GATA3	2625
ENST00000457552	-1.01321	4.76068	21.3664	3.79358e-06	0.00151535	LTB	4050
ENST00000474599	-0.690284	3.75633	14.208	0.000163669	0.0201466	LTB	4050
ENST00000271324	0.32494	8.84749	12.2103	0.000475272	0.0429367	CD53	963
ENST00000576463	0.843775	5.15403	13.1826	0.000282555	0.0297478	IFNGR2	3460
ENST00000306390	1.9304	2.23637	13.4526	0.000244669	0.0267978	LRG1	116844
ENST00000367739	1.08555	5.81367	18.8063	1.44685e-05	0.00359455	IFNGR1	3459
ENST00000367075	-0.617573	6.8472	11.8172	0.000586869	0.0497118	EZR	7430
ENST00000259939	1.86494	3.76511	21.2651	3.99945e-06	0.0015602	RNF144B	255488
ENST00000557978	1.03997	2.79322	15.7311	7.30132e-05	0.011018	PBX4	80714
ENST00000392531	-0.754985	6.6251	14.1751	0.000166564	0.0204412	CRIP1	1396
ENST00000341500	1.79577	2.32031	15.8744	6.76869e-05	0.0104069	INSR	3643
ENST00000372876	-0.428171	5.1128	13.808	0.000202475	0.0231732	TBCC	6903
ENST00000317271	-0.75638	4.85294	15.7666	7.16574e-05	0.0108536	PVRIG	79037
ENST00000556029	0.431832	6.80175	23.9649	9.81066e-07	0.000666209	TMPO	7112
ENST00000354624	0.831517	4.64907	13.6018	0.000225969	0.0252436	HKDC1	80201
ENST00000369966	-1.06566	4.08866	18.9263	1.35863e-05	0.00345976	NFKB2	4791
ENST00000467116	-0.690699	3.84808	16.8208	4.10804e-05	0.00737348	NFKB2	4791
ENST00000357266	2.36713	8.57607	18.634	1.58369e-05	0.0037953	FKBP5	2289
ENST00000536438	1.94925	3.91456	18.93	1.35601e-05	0.00345976	FKBP5	2289
ENST00000542713	1.75278	4.71299	23.4017	1.3146e-06	0.000811549	FKBP5	2289
ENST00000223208	0.767332	3.23876	12.4264	0.000423309	0.0397403	CEP41	95681
ENST00000294435	2.41543	2.22201	14.0315	0.000179769	0.0212922	RBP7	116362
ENST00000276110	-0.731021	3.58966	15.2165	9.58618e-05	0.013609	IL2RG	3561
ENST00000374202	-0.387573	8.91013	18.9264	1.35862e-05	0.00345976	IL2RG	3561
ENST00000359175	2.6261	2.01885	22.0515	2.65435e-06	0.001303	SPTSSB	165679
ENST00000571778	0.565855	4.01826	12.2258	0.00047134	0.0427713	TMEM50B	757
ENST00000229266	1.24432	3.63167	24.772	6.45297e-07	0.000525609	CHPT1	56994
ENST00000489175	1.60814	1.72886	12.38	0.00043395	0.040341	KCNE1	3753
ENST00000616743	2.28825	2.24812	17.3594	3.0936e-05	0.00614857	BASP1	10409
ENST00000310045	2.28947	3.19507	25.0677	5.53532e-07	0.000479853	DSEL	92126
ENST00000536441	0.594919	8.39303	16.144	5.87032e-05	0.00951455	SESN3	143686
ENST00000314830	-0.543331	5.82426	18.4645	1.73101e-05	0.00400729	SH2D3C	10044
ENST00000276077	-0.717283	4.64128	17.7731	2.48879e-05	0.00522698	GPR174	84636
ENST00000356798	-0.488321	8.70277	14.3252	0.00015379	0.0199555	ITGAL	3683
ENST00000531700	1.01877	2.47295	12.5308	0.000400292	0.0382852	CEP295	85459
ENST00000374279	1.11857	5.95715	40.7414	1.73771e-10	8.86436e-07	UGCG	7357
ENST00000528880	2.96168	1.83114	13.3768	0.000254756	0.0276794	HCAR3	8843
ENST00000383671	-0.76429	6.15532	12.4813	0.000411052	0.0388582	TIGIT	201633
ENST00000341901	-0.708763	5.29648	13.1179	0.000292494	0.0304015	SBK1	388228
ENST00000422840	-0.161849	7.93267	13.974	0.000185355	0.021764	GLG1	2734
ENST00000253814	0.602095	7.82814	20.5707	5.74701e-06	0.00203605	NDFIP1	80762
ENST00000486265	-0.690284	3.75633	14.208	0.000163669	0.0201466	LTB	4050
ENST00000421268	-1.01321	4.76068	21.3664	3.79358e-06	0.00151535	LTB	4050
ENST00000615506	0.307935	6.94257	12.536	0.000399194	0.0382852	NA	NA
ENST00000285689	2.03349	2.83691	15.918	6.6148e-05	0.0102477	GRAMD3	65983
ENST00000480654	0.958103	6.18332	18.7519	1.48874e-05	0.00367618	PIK3IP1	113791
ENST00000611080	0.222742	8.33487	13.9382	0.000188921	0.0219926	EIF3H	8667
ENST00000372397	0.747328	9.21673	16.7499	4.26447e-05	0.00758741	TSC22D3	1831
ENST00000395548	0.473238	4.42532	11.9234	0.000554342	0.0475497	AP3S1	1176
ENST00000293328	-0.221079	8.68842	24.0837	9.2239e-07	0.000643675	STAT5B	6777
ENST00000329908	-0.574096	5.6893	13.1203	0.000292116	0.0304015	IST1	9798
ENST00000256497	-0.295756	7.77081	16.9263	3.88592e-05	0.00722958	EDEM1	9695
ENST00000367091	-0.346642	8.23439	14.809	0.000118966	0.0163755	FCMR	9214
ENST00000383493	-1.01321	4.76068	21.3664	3.79358e-06	0.00151535	LTB	4050
ENST00000474845	-0.690284	3.75633	14.208	0.000163669	0.0201466	LTB	4050
ENST00000221954	1.98169	1.9621	16.8519	4.0412e-05	0.00729961	CEACAM4	1089
ENST00000395074	-0.321273	7.03741	15.0062	0.000107161	0.0149016	LPXN	9404
ENST00000409501	-0.470347	4.80834	17.1661	3.42485e-05	0.00658218	UXS1	80146
ENST00000354241	0.616299	3.71223	12.6745	0.000370679	0.0362181	TRIM4	89122
ENST00000424001	2.74479	2.06016	22.1837	2.47773e-06	0.00127788	MRVI1	10335
ENST00000305476	-1.12154	4.51269	20.9027	4.83212e-06	0.00177369	SEMA4C	54910
ENST00000268896	1.02959	2.57908	14.2121	0.000163313	0.0201466	PCTP	58488
ENST00000260356	3.9867	4.94607	12.2265	0.000471152	0.0427713	THBS1	7057
ENST00000367080	1.92104	3.59901	20.3519	6.44288e-06	0.00205896	PFKFB2	5208
ENST00000367079	2.26307	1.87108	18.4807	1.71632e-05	0.00399597	PFKFB2	5208
ENST00000392203	-0.495692	5.85105	22.57	2.02627e-06	0.00111565	LY9	4063
ENST00000368039	-0.621247	4.23981	17.2667	3.24827e-05	0.00639361	LY9	4063
ENST00000284509	2.84059	1.74578	15.1641	9.85587e-05	0.0139433	ATP8B4	79895
ENST00000616476	1.98169	1.9621	16.8519	4.0412e-05	0.00729961	CEACAM4	1089
ENST00000269033	0.337363	7.30738	13.0262	0.000307157	0.0315181	SSH2	85464
ENST00000541272	-0.857557	5.04379	13.0014	0.000311266	0.0315988	UBC	7316
ENST00000344138	-0.297873	6.84346	16.2745	5.47968e-05	0.00897736	GRAP2	9402
ENST00000373509	0.552245	8.77494	14.7636	0.000121865	0.0167144	PIM1	5292
ENST00000324106	-0.638711	7.67121	30.6967	3.01672e-08	6.46912e-05	CD28	940
ENST00000445140	0.723535	3.92451	13.0883	0.000297146	0.0308064	FXR1	8087
ENST00000314754	0.737741	5.1704	26.4114	2.75907e-07	0.000312265	CD55	1604
ENST00000374293	0.713776	4.2834	14.9212	0.000112095	0.0155347	GNG10	2790
ENST00000399312	-0.510922	4.67922	18.7177	1.51565e-05	0.0037201	MRPS6	64968
ENST00000394652	-0.514095	8.11777	33.9644	5.61309e-09	1.52466e-05	IL16	3603
ENST00000558332	-0.676073	5.68547	27.3093	1.73378e-07	0.000216105	IL16	3603
ENST00000505587	0.726215	3.39884	14.1538	0.000168457	0.0206115	CCNH	902
ENST00000508855	0.756721	3.14838	12.4353	0.000421294	0.0396425	CCNH	902
ENST00000510661	-0.902975	3.44647	13.0125	0.000309426	0.0315181	NHSL2	340527
ENST00000392122	-0.292092	7.32743	12.1987	0.000478231	0.0431085	CD247	919
ENST00000395456	-0.499555	6.83711	13.7702	0.00020659	0.0235022	LAT	27040
ENST00000564447	-0.680767	4.34024	24.7346	6.57914e-07	0.000525609	LAT	27040
ENST00000448926	0.902651	3.71983	17.8246	2.42236e-05	0.00514046	LMBR1	64327
ENST00000435891	-0.279471	6.96465	12.1775	0.000483693	0.0434088	CLSTN1	22883
ENST00000536957	0.79211	4.63042	22.5891	2.00619e-06	0.00111565	PXN	5829
ENST00000378344	-0.268786	6.32532	16.8483	4.04897e-05	0.00729961	TPRG1L	127262
ENST00000372164	0.382712	7.39075	14.3749	0.000149789	0.0196871	TSPAN14	81619
ENST00000359606	-0.391527	6.10462	24.9425	5.90653e-07	0.000501366	CBFA2T2	9139
ENST00000256458	-0.761614	3.05339	11.9572	0.000544361	0.0472507	IRAK2	3656
ENST00000176763	-0.298927	8.46858	19.4022	1.05887e-05	0.00297414	STK10	6793
ENST00000372956	3.12801	2.7364	33.699	6.4333e-09	1.63824e-05	XKRX	402415
ENST00000361505	-0.43667	5.71406	19.1931	1.18142e-05	0.00318779	PNP	4860
ENST00000378748	-1.30599	4.10893	14.2118	0.000163343	0.0201466	OPTN	10133
ENST00000306077	-0.252752	6.84274	15.3059	9.14289e-05	0.0130708	TMEM43	79188
ENST00000622357	-0.561561	6.47671	18.8654	1.40276e-05	0.00352804	ST6GALNAC6	30815
ENST00000613280	-0.402328	7.43513	17.5987	2.72781e-05	0.00564173	DDX24	57062
ENST00000456692	1.11697	5.04832	22.1185	2.56333e-06	0.00128939	RASA1	5921
ENST00000340023	2.61465	2.28082	13.7574	0.000208001	0.0235411	FPR2	2358
ENST00000598953	2.51528	2.36367	13.3144	0.000263382	0.0282401	FPR2	2358
ENST00000376414	-0.558257	6.88876	13.2878	0.000267138	0.0285371	GPR183	1880
ENST00000285021	-0.33067	6.80335	20.5664	5.75993e-06	0.00203605	XPC	7508
ENST00000611551	-0.623704	4.53813	20.3535	6.4374e-06	0.00205896	NATD1	256302
ENST00000313401	1.18492	4.29351	16.8901	3.96085e-05	0.00729961	CDK5R1	8851
ENST00000228865	-0.344401	6.66081	18.1889	2.00039e-05	0.00447825	CREBL2	1389
ENST00000307365	1.87673	6.67194	13.9602	0.000186719	0.0217986	DDIT4	54541
ENST00000444479	-1.01321	4.76068	21.3664	3.79358e-06	0.00151535	LTB	4050
ENST00000464122	-0.690284	3.75633	14.208	0.000163669	0.0201466	LTB	4050
ENST00000397470	-1.08141	3.07082	21.4159	3.69702e-06	0.00151535	GPR18	2841
ENST00000313421	-0.311904	8.47548	11.9325	0.000551621	0.0474161	CD6	923
ENST00000392687	1.17433	4.9585	20.9389	4.74172e-06	0.00176728	CERS6	253782
ENST00000261192	2.98313	2.52761	26.0018	3.41095e-07	0.000338965	BCAT1	586
ENST00000264036	1.94633	2.2625	20.4567	6.09941e-06	0.00205896	MCAM	4162
ENST00000615825	2.95353	2.2043	18.8926	1.38286e-05	0.00349958	MME	4311
ENST00000370509	0.60981	4.96031	14.7298	0.000124068	0.0169064	CREG1	8804
ENST00000548552	1.98331	1.8972	21.7773	3.06201e-06	0.001434	LINC01619	256021
ENST00000256015	0.556558	9.51774	30.0165	4.28376e-08	8.31131e-05	BTG1	694
ENST00000389341	-0.454278	5.84379	18.623	1.59286e-05	0.0037953	POU2F2	5452
ENST00000407977	-0.362611	5.1038	13.6609	0.000218968	0.0246453	RNF43	54894
ENST00000327473	-0.576688	4.66601	23.6221	1.17232e-06	0.000746329	TNFAIP8L1	126282
ENST00000618960	-0.600385	4.92333	16.63	4.54273e-05	0.00780966	AXIN2	8313
ENST00000356644	1.03045	5.94733	16.8778	3.98642e-05	0.00729961	SESN1	27244
ENST00000335661	2.26071	1.7642	12.5921	0.000387389	0.0375804	BCL2A1	597
ENST00000522965	0.65403	3.9355	14.1024	0.000173127	0.0210564	RIPK2	8767
ENST00000392753	0.531407	6.50828	15.4189	8.61245e-05	0.0125323	RBMS1	5937
ENST00000567135	-0.809502	3.24418	16.4804	4.91544e-05	0.00834478	CSK	1445
ENST00000367025	-0.286612	7.71978	11.8087	0.000589532	0.0498338	TRAF3IP3	80342
ENST00000367023	-0.467019	6.2808	22.1202	2.56103e-06	0.00128939	TRAF3IP3	80342
ENST00000369503	1.9056	2.4554	16.3722	5.20431e-05	0.00869035	SLC22A15	55356
ENST00000335953	2.76371	4.22996	18.8487	1.41504e-05	0.00353708	ZBTB16	7704
ENST00000392996	2.98177	2.80011	14.607	0.000132425	0.0177484	ZBTB16	7704
ENST00000611124	0.847782	5.60684	19.7015	9.05285e-06	0.00264619	NA	NA
ENST00000344096	-0.367614	7.48157	13.876	0.000195272	0.0224751	DYRK2	8445
ENST00000393555	-0.754904	5.5489	28.6411	8.71153e-08	0.000141977	DYRK2	8445
ENST00000485530	-0.820413	2.98779	12.484	0.000410442	0.0388582	TRA2B	6434
ENST00000625761	-1.18844	3.61037	13.928	0.00018995	0.0220493	RELB	5971
ENST00000437150	1.67264	3.42956	11.9975	0.000532727	0.0465781	GCA	25801
ENST00000487445	1.82531	2.12723	14.7228	0.000124529	0.0169126	GCA	25801
ENST00000233612	3.08935	3.25897	17.2518	3.27388e-05	0.00640844	GCA	25801
ENST00000357727	2.246	2.52465	16.4234	5.06552e-05	0.00856387	CREB5	9586
ENST00000618852	0.347162	8.22189	17.4001	3.02804e-05	0.00605504	WASF2	10163
ENST00000394487	2.29119	2.4845	14.5529	0.000136276	0.0181451	TLR4	7099
ENST00000304916	-0.346142	5.27092	12.8517	0.000337174	0.0335887	FAM84B	157638
ENST00000523039	0.932298	2.97313	14.349	0.000151862	0.0198953	IL6ST	3572
ENST00000336909	0.974669	7.57886	16.7359	4.29594e-05	0.00761017	IL6ST	3572
ENST00000371471	-0.98781	6.46591	33.1483	8.53918e-09	2.04659e-05	ZNF217	7764
ENST00000263379	-0.465279	6.89726	28.4052	9.84008e-08	0.000154202	IL27RA	9466
ENST00000438704	0.762415	6.31277	16.1874	5.73755e-05	0.00935084	HMGB2	3148
ENST00000451311	-0.422251	11.5308	22.4031	2.2102e-06	0.0011694	TMSB4X	7114
ENST00000380636	-0.817986	5.801	29.5189	5.53733e-08	9.80926e-05	TMSB4X	7114
ENST00000367157	-0.82532	5.07099	18.4368	1.75638e-05	0.00404304	NUAK2	81788
ENST00000354546	-0.506072	8.53274	13.6136	0.000224554	0.0252045	ANXA6	309
ENST00000368057	0.752787	6.59953	19.9938	7.76934e-06	0.00234484	SLAMF6	114836
ENST00000292174	-0.672476	5.74255	17.2259	3.31873e-05	0.00640844	CXCR5	643
ENST00000331495	-0.334736	7.17113	15.8351	6.91099e-05	0.0105461	FMNL1	752
ENST00000328118	-0.398007	5.93899	12.6858	0.000368436	0.0360855	FMNL1	752
ENST00000361717	-0.561126	4.25024	17.6521	2.65223e-05	0.00551339	TIFA	92610
ENST00000431235	-2.34093	2.68625	16.2903	5.43403e-05	0.00896373	2009-09-01	10801
ENST00000588958	-0.999839	2.4657	12.3077	0.000451105	0.0417723	2009-09-01	10801
ENST00000541152	-0.39498	9.07426	19.7398	8.87349e-06	0.00261987	2009-09-01	10801
ENST00000355621	-0.277115	6.71747	16.6126	4.58466e-05	0.00784863	UBE2H	7328
ENST00000279873	0.570945	6.96891	13.5589	0.000231193	0.0256669	ARID5B	84159
ENST00000408965	1.80972	3.38372	14.2174	0.000162856	0.0201466	CEBPD	1052
ENST00000234040	-0.902877	4.8385	21.4589	3.61496e-06	0.00151535	PASK	23178
ENST00000472072	-0.997577	5.23958	24.0635	9.32084e-07	0.000643675	PASK	23178
ENST00000489256	-1.02228	4.27953	26.0756	3.28304e-07	0.000334411	PASK	23178
ENST00000367553	1.612	2.77853	14.7577	0.000122248	0.0167144	NPL	80896
ENST00000475374	-1.07874	2.43727	12.377	0.000434658	0.040341	P2RY10	27334
ENST00000171757	-0.808021	4.38155	14.0629	0.000176798	0.0211867	P2RY10	27334
ENST00000253039	0.219615	8.16943	11.8265	0.000583936	0.0495665	EIF2S3	1968
ENST00000330943	-0.403173	6.53731	21.656	3.26182e-06	0.00147666	SNX20	124460
ENST00000216044	-0.243085	6.09128	12.9104	0.00032676	0.0329543	GTPBP1	9567
ENST00000538274	1.58109	5.34723	35.0348	3.2386e-09	1.16012e-05	KIAA0513	9764
ENST00000286760	-0.277642	5.6843	12.4902	0.000409103	0.0388582	WHAMM	123720
ENST00000393010	1.50341	3.42356	15.4719	8.37407e-05	0.0122661	PXYLP1	92370
ENST00000405510	-0.478087	9.53988	23.6709	1.14298e-06	0.000739199	SUN2	25777
ENST00000456894	-0.586229	3.76585	12.0216	0.000525869	0.0461767	SUN2	25777
ENST00000233202	1.63765	3.58434	14.0523	0.000177793	0.0212028	SLC11A1	6556
ENST00000490536	1.94201	1.95556	13.0349	0.000305743	0.0314576	SLC11A1	6556
ENST00000369534	0.77324	4.00598	13.2801	0.000268236	0.0285371	MPP1	4354
ENST00000394597	-0.324163	6.16051	15.2466	9.43476e-05	0.0134409	RFFL	117584
ENST00000229595	-0.334917	5.19635	12.0754	0.000510916	0.0452538	ASF1A	25842
ENST00000481194	-0.613902	4.7381	20.3708	6.37949e-06	0.00205896	CCM2	83605
ENST00000477605	-0.580219	3.70784	12.3818	0.000433542	0.040341	CCM2	83605
ENST00000381112	-0.619017	5.65818	24.0733	9.27365e-07	0.000643675	CCM2	83605
ENST00000246672	-0.70848	4.64255	20.3444	6.46838e-06	0.00205896	NR1D1	9572
ENST00000467310	-0.6696	4.77998	18.0822	2.11565e-05	0.00465947	2006-09-01	23157
ENST00000368087	3.46561	2.32415	14.4442	0.000144373	0.0191607	ARG1	383
ENST00000465261	1.10554	2.88343	20.1732	7.07376e-06	0.00218092	LMO7	4008
ENST00000301454	-0.443109	4.9777	14.4188	0.000146335	0.0192954	SLC25A23	79085
ENST00000303577	-0.235226	8.36236	14.0825	0.000174967	0.0210961	PCBP1	5093
ENST00000264316	0.726764	6.53721	18.9981	1.30847e-05	0.00345976	TXK	7294
ENST00000510457	0.85299	3.95635	15.0959	0.000102185	0.0143073	TXK	7294
ENST00000257897	-0.402322	6.23536	22.3897	2.22568e-06	0.0011694	AGAP2	116986
ENST00000308611	-0.57038	4.30264	17.4166	3.00199e-05	0.00605504	CD200R1	131450
ENST00000322357	-0.48814	5.30983	13.5854	0.000227952	0.0253762	ZBTB7A	51341
ENST00000420402	-1.01321	4.76068	21.3664	3.79358e-06	0.00151535	LTB	4050
ENST00000468184	-0.690284	3.75633	14.208	0.000163669	0.0201466	LTB	4050
ENST00000265641	-1.12284	6.68386	24.4723	7.53862e-07	0.000579535	CPT1A	1374
ENST00000444553	1.3124	2.76643	17.4706	2.91792e-05	0.00597426	PHF2P2	NA
ENST00000482187	2.03411	1.77284	17.058	3.62555e-05	0.00680735	HLA-L	3139
ENST00000405487	0.88608	3.6799	20.0507	7.54177e-06	0.00229315	ANKRD18EP	NA
ENST00000440465	1.52323	2.31756	11.9382	0.000549958	0.0474161	NAMPTP1	NA
ENST00000432512	-0.500494	4.12803	12.792	0.000348098	0.0345083	AC246785.2	NA

## Sheet: GCA T3 vs Control 1
txID	logFC	logCPM	LR	PValue	fdr	geneID	entrezID
ENST00000611116	-0.388518	9.06339	18.9319	1.3547e-05	0.0153322	TRAC	NA
ENST00000611204	-0.65241	5.20921	23.2046	1.45647e-06	0.00593425	NA	NA
ENST00000331728	0.571759	7.55161	17.8197	2.4286e-05	0.0219891	LIMK2	3985
ENST00000368115	-1.31562	2.66715	16.2369	5.58947e-05	0.035584	FCER1A	2205
ENST00000341460	1.15806	3.28445	20.2601	6.75947e-06	0.0110916	SYDE2	84144
ENST00000377126	1.02745	7.08421	27.4118	1.64429e-07	0.00111658	KLF9	687
ENST00000582401	0.570026	12.4928	17.7342	2.54022e-05	0.0224997	TXNIP	10628
ENST00000488537	0.928297	7.92491	18.5729	1.63529e-05	0.016657	TXNIP	10628
ENST00000425134	0.81699	7.85828	16.8466	4.0526e-05	0.0310424	TXNIP	10628
ENST00000349606	0.502146	5.96003	15.8371	6.90347e-05	0.0419813	MYLIP	29116
ENST00000506183	-1.36881	2.20095	18.6126	1.60161e-05	0.016657	BAX	581
ENST00000487871	0.896643	3.46345	16.0878	6.04725e-05	0.037906	SMAP2	64744
ENST00000338087	0.519006	7.12846	17.1701	3.41774e-05	0.0267793	SLA	6503
ENST00000556808	1.36207	3.35199	19.4343	1.04121e-05	0.0146287	TSPYL2	64061
ENST00000305352	-0.443395	7.6944	22.1214	2.55941e-06	0.00812567	S1PR1	1901
ENST00000392796	2.53794	2.21153	16.2937	5.42454e-05	0.035554	WDSUB1	151525
ENST00000325590	1.96762	1.92949	18.791	1.45853e-05	0.0160612	AMPH	273
ENST00000434344	0.877543	4.30849	24.1012	9.14051e-07	0.00413801	CASS4	57091
ENST00000310613	0.531487	6.19395	15.7366	7.28018e-05	0.0436212	SULT1B1	27284
ENST00000379774	0.751544	4.03481	16.818	4.1142e-05	0.0310424	ADPRM	56985
ENST00000357235	0.27815	8.92002	15.3414	8.9727e-05	0.0480433	CDC42SE1	56882
ENST00000434982	1.16537	4.08541	20.6696	5.45762e-06	0.0105888	ANKRD55	79722
ENST00000505970	1.22907	3.5002	19.349	1.08876e-05	0.0147867	ANKRD55	79722
ENST00000393033	-0.610421	4.35352	15.4963	8.26682e-05	0.0474399	GIPC1	10755
ENST00000293379	-0.380476	6.71122	20.7257	5.3e-06	0.0105888	ITGA5	3678
ENST00000311128	0.619468	6.02562	33.6345	6.65022e-09	0.000135478	DENND6A	201627
ENST00000379019	0.613242	6.41134	28.7771	8.1204e-08	0.000661715	GPCPD1	56261
ENST00000367175	1.2219	4.37529	21.6885	3.20701e-06	0.00871109	LRRN2	10446
ENST00000380956	0.78132	5.6089	15.5662	7.96651e-05	0.0463696	IRF4	3662
ENST00000474713	-0.585286	4.28737	21.3469	3.83235e-06	0.00918501	AGFG2	3268
ENST00000618336	0.848054	5.24524	16.4167	5.08349e-05	0.0351517	TNFSF8	944
ENST00000431975	-2.40397	1.98822	16.7792	4.19919e-05	0.0311076	AKAP7	9465
ENST00000577571	-0.259516	8.26384	19.9816	7.81896e-06	0.0117991	RASSF5	83593
ENST00000558533	0.602732	4.06175	17.6117	2.70918e-05	0.0234857	TARSL2	123283
ENST00000572659	1.89101	3.19507	18.0332	2.17085e-05	0.0210593	DSEL	92126
ENST00000620927	0.934854	3.10825	17.9691	2.24519e-05	0.0212739	GGNBP2	79893
ENST00000517956	1.6171	6.62932	43.6127	4.0023e-11	1.6307e-06	FBXO32	114907
ENST00000524000	1.54095	2.7712	19.8311	8.45961e-06	0.0123099	FBXO32	114907
ENST00000287396	1.39614	3.52608	17.3948	3.0366e-05	0.0252497	FBXO32	114907
ENST00000567518	1.2692	4.47827	25.2931	4.92459e-07	0.00250809	CIAPIN1	57019
ENST00000319545	0.43941	5.34889	16.3939	5.14513e-05	0.0351517	MRI1	84245
ENST00000312655	0.49356	6.33924	17.2319	3.30836e-05	0.0264306	YPEL2	388403
ENST00000357066	-0.316585	7.05789	15.2536	9.39979e-05	0.0490226	MOB3A	126308
ENST00000557006	-0.461557	4.93155	15.3191	9.07945e-05	0.0480433	TMEM229B	161145
ENST00000357266	2.13704	8.57607	15.2141	9.59831e-05	0.0490226	FKBP5	2289
ENST00000542713	1.61764	4.71299	20.5583	5.78416e-06	0.0106017	FKBP5	2289
ENST00000310045	1.89101	3.19507	18.0332	2.17085e-05	0.0210593	DSEL	92126
ENST00000286648	-0.432479	6.19077	17.8286	2.41719e-05	0.0219891	DCK	1633
ENST00000276077	-0.692618	4.64128	19.0116	1.29924e-05	0.0153322	GPR174	84636
ENST00000305748	2.09468	4.5199	16.2991	5.40905e-05	0.035554	KRT73	319101
ENST00000253814	0.53677	7.82814	17.3207	3.15725e-05	0.0257278	NDFIP1	80762
ENST00000480654	1.20886	6.18332	30.8237	2.82563e-08	0.000287818	PIK3IP1	113791
ENST00000366197	0.506423	4.95303	17.4948	2.88092e-05	0.0244542	ZNF548	147694
ENST00000344138	-0.317847	6.84346	20.4931	5.98469e-06	0.0106017	GRAP2	9402
ENST00000324106	-0.503888	7.67121	21.6952	3.19583e-06	0.00871109	CD28	940
ENST00000570294	0.718003	3.37504	15.9744	6.42036e-05	0.039635	XPO6	23214
ENST00000394652	-0.3402	8.11777	16.6547	4.48397e-05	0.0326241	IL16	3603
ENST00000372164	0.428399	7.39075	19.1736	1.19355e-05	0.0151969	TSPAN14	81619
ENST00000372956	2.73036	2.7364	27.1119	1.92013e-07	0.00111763	XKRX	402415
ENST00000361505	-0.42253	5.71406	19.1941	1.1808e-05	0.0151969	PNP	4860
ENST00000250498	-0.290643	6.15807	16.3824	5.17648e-05	0.0351517	DAD1	1603
ENST00000515800	0.826622	4.44546	16.2683	5.4975e-05	0.035554	RASA1	5921
ENST00000456692	1.1082	5.04832	22.0966	2.59262e-06	0.00812567	RASA1	5921
ENST00000404898	0.997648	7.06703	20.1029	7.33844e-06	0.0114999	CACNA1I	8911
ENST00000256015	0.428746	9.51774	18.9344	1.35294e-05	0.0153322	BTG1	694
ENST00000356644	1.12719	5.94733	21.1045	4.34903e-06	0.00984426	SESN1	27244
ENST00000618852	0.362569	8.22189	20.2471	6.80568e-06	0.0110916	WASF2	10163
ENST00000523039	1.1126	2.97313	22.2364	2.41066e-06	0.00812567	IL6ST	3572
ENST00000506241	1.14848	2.63714	19.0409	1.27944e-05	0.0153322	IL6ST	3572
ENST00000336909	1.00887	7.57886	18.6337	1.58396e-05	0.016657	IL6ST	3572
ENST00000263379	-0.323689	6.89726	15.3844	8.77096e-05	0.0476486	IL27RA	9466
ENST00000368057	0.643815	6.59953	15.4049	8.67629e-05	0.0476486	SLAMF6	114836
ENST00000361972	0.371217	6.10687	15.4448	8.49508e-05	0.0476486	SFMBT2	57713
ENST00000246672	-0.609123	4.64255	16.4767	4.92504e-05	0.0351517	NR1D1	9572
ENST00000264316	0.912761	6.53721	31.5797	1.91424e-08	0.000259979	TXK	7294
ENST00000308611	-0.571744	4.30264	20.9179	4.79396e-06	0.0102803	CD200R1	131450
ENST00000444553	1.44224	2.76643	21.5294	3.48441e-06	0.00887305	PHF2P2	NA
ENST00000482187	2.08898	1.77284	15.2088	9.62549e-05	0.0490226	HLA-L	3139
ENST00000597630	0.903945	2.75819	15.621	7.73891e-05	0.0456977	AC010616.1	390937
ENST00000405487	0.749806	3.6799	15.4089	8.65803e-05	0.0476486	ANKRD18EP	NA

[truncated: 9 more sheets: GCA T4 vs Control 1, GCA T5 vs Control 1, GCA T6 vs Control 1, GCA T1 vs Control 2, GCA T2 vs Control 2, GCA T3 vs Control 2, GCA T4 vs Control 2, GCA T5 vs Control 2, GCA T6 vs Control 2]
