# Supplementary material for: Longitudinal expression profiling of CD4+ and CD8+ cells in patients with active to quiescent giant cell arteritis
Source: BMC Med Genomics. 2018 Jul 23;11:61. doi: 10.1186/s12920-018-0376-4 (PMC6057030; doi:10.1186/s12920-018-0376-4)
Supplement: Supplementary file 8 — Table S5. Differential expression results CD8. (XLSX 1097 kb) [file 12920_2018_376_MOESM8_ESM.xlsx]

## Sheet: Control 2 vs Control 1
txID	logFC	logCPM	LR	PValue	fdr	geneID	entrezID

## Sheet: GCA T2 v T1
txID	logFC	logCPM	LR	PValue	fdr	geneID	entrezID

## Sheet: GCA T3 vs T1
txID	logFC	logCPM	LR	PValue	fdr	geneID	entrezID
ENST00000331821	0.609607	4.0156	14.8855	0.00011424	0.0445595	RANBP1	5902
ENST00000379143	0.700844	5.57923	16.4985	4.86886e-05	0.0291731	PCNA	5111
ENST00000581864	2.10302	1.88985	15.0985	0.000102044	0.0411162	SECTM1	6398
ENST00000409652	0.486884	7.97992	18.2599	1.92725e-05	0.0212295	APOL6	80830
ENST00000418205	0.761203	5.887	18.9725	1.32614e-05	0.0190026	TAP1	6890
ENST00000612318	-0.682421	4.41763	15.5596	7.99435e-05	0.0363925	ZNF251	90987
ENST00000348502	0.658249	5.27517	14.7868	0.000120375	0.045281	ACSL4	2182
ENST00000326004	0.3895	6.36615	15.9245	6.59191e-05	0.0323591	HMGB1	3146
ENST00000373233	-0.264746	6.90277	18.9969	1.30931e-05	0.0190026	CHD6	84181
ENST00000608083	1.00864	3.44551	17.6016	2.72359e-05	0.0231188	ACOT7	11332
ENST00000371930	2.95617	1.90534	19.3403	1.09371e-05	0.0190026	ANKRD22	118932
ENST00000427738	-0.386311	7.82396	15.1695	9.82768e-05	0.0404463	CYLD	1540
ENST00000584968	-0.850026	3.231	15.7119	7.37571e-05	0.0349437	SNRPN	6638
ENST00000247178	-0.395505	5.03947	15.2396	9.46982e-05	0.0393713	ATG14	22863
ENST00000380738	-0.351051	6.94783	17.1001	3.54603e-05	0.0250631	PSIP1	11168
ENST00000393593	0.347667	6.25281	17.8998	2.3284e-05	0.0220624	IRF2	3660
ENST00000611835	-1.07928	3.9503	14.5944	0.000133308	0.0476216	GTF2IRD2B	389524
ENST00000606142	0.74497	5.1778	15.0722	0.000103477	0.0411162	LAP3	51056
ENST00000287156	0.932788	6.64408	50.9601	9.42647e-13	3.84072e-08	UBE2L6	9246
ENST00000254436	0.502458	5.48096	17.7115	2.57068e-05	0.022285	TRIM21	6737
ENST00000484744	-0.487914	4.6804	17.0885	3.56779e-05	0.0250631	WBP1	23559
ENST00000536163	-0.379532	6.62182	16.583	4.65668e-05	0.0287472	KIAA1147	57189
ENST00000354901	2.15942	2.17187	16.8414	4.06364e-05	0.0275948	SMG6	23293
ENST00000377990	-0.578169	5.77743	19.2295	1.15906e-05	0.0190026	CEP68	23177
ENST00000275767	0.421585	5.37704	14.6654	0.000128383	0.046704	TMEM140	55281
ENST00000370355	0.921034	4.19067	18.402	1.78866e-05	0.0212295	SCD	6319
ENST00000557929	0.610502	3.9677	17.7911	2.4654e-05	0.022285	PSMA4	5685
ENST00000540499	0.669025	5.81514	15.5163	8.17971e-05	0.0363925	IDH2	3418
ENST00000414467	0.761203	5.887	18.9725	1.32614e-05	0.0190026	TAP1	6890
ENST00000409064	-0.283018	6.97443	15.6272	7.7137e-05	0.0360042	KDM3A	55818
ENST00000395822	0.520239	4.88706	20.6466	5.5234e-06	0.0173112	ZBP1	81030
ENST00000206451	0.542535	8.06268	29.3481	6.0476e-08	0.000616009	PSME1	5720
ENST00000360356	1.32528	4.50294	14.8757	0.000114833	0.0445595	PARP9	83666
ENST00000471785	2.26875	4.64877	27.6328	1.46671e-07	0.00119519	PARP9	83666
ENST00000462315	0.871656	5.21153	20.4504	6.11954e-06	0.0175493	PARP9	83666
ENST00000380639	-0.507993	4.32526	14.669	0.000128137	0.046704	PTCD2	79810
ENST00000353411	-0.511746	5.95351	15.6119	7.77628e-05	0.0360042	SKP1	6500
ENST00000405885	1.17983	7.0642	23.1172	1.52418e-06	0.00690015	IRF1	3659
ENST00000216133	-0.43491	7.11409	16.2601	5.52153e-05	0.0294569	CBX7	23492
ENST00000555003	-0.71205	5.76134	14.7749	0.000121137	0.045281	IL11RA	3590
ENST00000424897	0.761203	5.887	18.9725	1.32614e-05	0.0190026	TAP1	6890
ENST00000412615	0.461216	6.11535	18.9349	1.35253e-05	0.0190026	TRAFD1	10906
ENST00000370459	0.902031	7.74933	19.1428	1.21293e-05	0.0190026	GBP5	115362
ENST00000296161	0.498135	7.10552	17.4492	2.95093e-05	0.0245373	DTX3L	151636
ENST00000440894	0.761203	5.887	18.9725	1.32614e-05	0.0190026	TAP1	6890
ENST00000336023	0.668271	7.77547	15.5076	8.21742e-05	0.0363925	TUBA1B	10376
ENST00000575464	-0.379532	6.62182	16.583	4.65668e-05	0.0287472	KIAA1147	57189
ENST00000313624	1.02198	4.8409	15.4156	8.62746e-05	0.0373954	EPSTI1	94240
ENST00000300933	0.514332	7.39379	14.6901	0.000126711	0.046704	TPM4	7171
ENST00000354258	0.761203	5.887	18.9725	1.32614e-05	0.0190026	TAP1	6890
ENST00000541961	0.691385	4.51534	15.3023	9.16069e-05	0.0387776	DPP3	10072
ENST00000376753	0.75562	4.55699	20.3466	6.46083e-06	0.0175493	FBXO6	26270
ENST00000228945	0.225801	10.0317	16.5897	4.64027e-05	0.0287472	ARHGDIB	397
ENST00000274364	0.531231	6.35179	16.2398	5.58087e-05	0.0294569	IQGAP2	10788
ENST00000465756	-0.706581	4.75818	16.081	6.06914e-05	0.0313014	NPHP3	27031
ENST00000253693	-0.375004	5.89169	16.3988	5.13179e-05	0.0294569	CAPN7	23473
ENST00000316881	0.393332	6.54243	18.2353	1.95232e-05	0.0212295	TRIM25	7706
ENST00000430553	0.532315	6.11738	18.159	2.03208e-05	0.0212295	LDHA	3939
ENST00000394249	0.993166	2.74486	14.5789	0.000134412	0.0476216	PRC1	9055
ENST00000389301	0.898816	3.1193	16.2902	5.43453e-05	0.0294569	FANCA	2175
ENST00000243346	0.575207	5.39978	19.2463	1.14891e-05	0.0190026	NMI	9111
ENST00000317216	3.19515	2.11954	16.2563	5.53242e-05	0.0294569	EGR3	1960
ENST00000356151	1.22561	2.84248	18.0783	2.12008e-05	0.0215119	PXK	54899
ENST00000413097	-0.579172	4.42813	14.84	0.00011703	0.0449836	PARP6	56965
ENST00000319545	-0.473769	5.11675	18.3934	1.79675e-05	0.0212295	MRI1	84245
ENST00000438323	0.588079	4.61377	15.8975	6.68681e-05	0.0324033	IFI35	3430
ENST00000355857	0.417935	5.93196	15.9523	6.49582e-05	0.0322763	DBI	1622
ENST00000383235	0.761203	5.887	18.9725	1.32614e-05	0.0190026	TAP1	6890
ENST00000263826	-0.570794	5.30638	18.2028	1.98584e-05	0.0212295	AKT3	10000
ENST00000271324	0.297442	9.17775	16.6472	4.5017e-05	0.0287472	CD53	963
ENST00000358776	-0.323594	5.82576	17.2683	3.24557e-05	0.024868	ACADSB	36
ENST00000587424	-0.26651	6.69035	19.7909	8.63948e-06	0.0190026	SRSF8	10929
ENST00000433017	1.8964	2.00958	16.8557	4.0332e-05	0.0275948	FIGNL1	63979
ENST00000370466	0.654728	7.65046	20.9872	4.62357e-06	0.016327	GBP2	2634
ENST00000539826	-0.844642	4.62449	16.2201	5.6392e-05	0.0294569	ARHGAP5	394
ENST00000355666	-0.362964	7.80453	18.4321	1.76068e-05	0.0212295	TTC3	7267
ENST00000316448	0.487475	8.41575	16.5379	4.7688e-05	0.029	CALR	811
ENST00000393150	0.625449	6.24363	21.1987	4.14037e-06	0.016327	CASP4	837
ENST00000234256	0.84713	3.91912	15.5375	8.08835e-05	0.0363925	SLC1A4	6509
ENST00000369318	0.484563	4.81054	15.0834	0.000102862	0.0411162	CASP7	840
ENST00000396061	1.79156	1.88746	18.0386	2.16471e-05	0.0215119	GTF2A2	2958
ENST00000355754	0.759395	7.48193	16.5941	4.62938e-05	0.0287472	GBP4	115361
ENST00000370473	1.43966	6.75575	31.5129	1.98122e-08	0.000403615	GBP1	2633
ENST00000479889	1.55898	2.31897	15.3031	9.15672e-05	0.0387776	GBP1	2633
ENST00000459831	1.30105	2.36088	15.4841	8.32027e-05	0.0364517	GBP1	2633
ENST00000493139	1.42669	2.00623	14.7988	0.000119611	0.045281	GBP1	2633
ENST00000430838	-1.50835	2.56905	23.9331	9.97398e-07	0.00507975	ZNF138	7697
ENST00000344423	-0.49218	5.87635	17.7739	2.4877e-05	0.022285	ZNF395	55893
ENST00000305885	0.801826	4.0591	16.3115	5.37355e-05	0.0294569	FEN1	2237
ENST00000361355	-0.825444	4.43578	17.2391	3.29588e-05	0.024868	AMY2B	280
ENST00000378953	0.601558	4.078	16.3915	5.1517e-05	0.0294569	C5orf56	NA
ENST00000523944	1.01723	4.78838	16.3742	5.19886e-05	0.0294569	MCM4	4173
ENST00000470592	0.865926	3.6647	17.9695	2.24472e-05	0.0217759	MTHFD2	10797
ENST00000565781	-0.68269	4.84875	15.2876	9.23184e-05	0.0387776	BBS2	583
ENST00000490870	0.339496	6.17484	16.0395	6.20335e-05	0.0315937	PSMA5	5686
ENST00000265056	0.948538	4.5394	17.3998	3.02861e-05	0.0246796	MCM2	4171
ENST00000310775	1.22358	4.08311	24.5725	7.15669e-07	0.0041656	FANCI	55215
ENST00000327155	1.48205	2.62161	20.912	4.80866e-06	0.016327	RBBP8	5932
ENST00000375370	0.448276	5.81585	16.0159	6.28125e-05	0.0315954	TFDP1	7027
ENST00000361099	1.066	8.20364	18.769	1.47543e-05	0.0200383	STAT1	6772
ENST00000392322	1.60058	5.927	30.4557	3.4158e-08	0.000463912	STAT1	6772
ENST00000265028	0.436175	4.9509	17.1444	3.46438e-05	0.0250631	DNAJB11	51726
ENST00000621645	-0.796428	4.75432	17.1255	3.499e-05	0.0250631	NBPF9	400818
ENST00000619426	0.475145	5.75816	18.5479	1.65688e-05	0.0212295	PSMB3	5691
ENST00000432457	0.612097	4.55632	16.3094	5.37956e-05	0.0294569	HNRNPA3	220988
ENST00000272227	0.471858	7.10473	17.735	2.53913e-05	0.022285	PDIA6	10130
ENST00000611722	2.26032	3.44038	16.7768	4.2044e-05	0.0280826	IFIT2	3433
ENST00000368130	1.53935	2.87646	25.5087	4.40397e-07	0.00299059	AIM2	9447
ENST00000371811	3.03643	3.10227	19.6733	9.18747e-06	0.0190026	IFIT3	3437
ENST00000489256	-1.08329	3.81363	15.8769	6.75997e-05	0.0324033	PASK	23178
ENST00000371384	-0.403571	5.23833	18.3205	1.86683e-05	0.0212295	FAM210B	116151
ENST00000330899	0.410111	6.58684	15.0637	0.000103941	0.0411162	DNAJA1	3301
ENST00000471217	-0.555144	4.47409	17.2968	3.19728e-05	0.024868	BTAF1	9044
ENST00000403007	-1.82533	1.78238	14.6207	0.00013146	0.0473999	CFAP36	112942
ENST00000621139	-0.66717	3.90886	17.2595	3.26059e-05	0.024868	WHAMMP3	NA

## Sheet: GCA T4 vs T1
txID	logFC	logCPM	LR	PValue	fdr	geneID	entrezID
ENST00000287156	0.605379	6.64408	21.0382	4.50223e-06	0.0458597	UBE2L6	9246
ENST00000405885	1.12573	7.0642	21.0444	4.48755e-06	0.0458597	IRF1	3659
ENST00000344423	-0.565526	5.87635	22.9657	1.64914e-06	0.0425493	ZNF395	55893
ENST00000392322	1.37518	5.927	22.5118	2.08862e-06	0.0425493	STAT1	6772

## Sheet: GCA T5 vs T1
txID	logFC	logCPM	LR	PValue	fdr	geneID	entrezID

## Sheet: GCA T6 vs T1
txID	logFC	logCPM	LR	PValue	fdr	geneID	entrezID
ENST00000359156	-6.00567	3.10344	23.789	1.07496e-06	0.0218991	CD163	9332
ENST00000432237	-9.69757	6.20007	29.4153	5.84156e-08	0.00238009	CD163	9332

## Sheet: GCA T6 vs T3
txID	logFC	logCPM	LR	PValue	fdr	geneID	entrezID
ENST00000373418	-0.913418	6.21355	17.1275	3.49517e-05	0.0372659	PHC2	1912
ENST00000368115	1.79309	2.24836	15.9436	6.52583e-05	0.0483433	FCER1A	2205
ENST00000300403	-3.59747	2.91372	25.8904	3.61357e-07	0.00368078	TPX2	22974
ENST00000326004	-0.459492	6.36615	16.6601	4.47116e-05	0.0433745	HMGB1	3146
ENST00000373233	0.30503	6.90277	19.997	7.75649e-06	0.0175572	CHD6	84181
ENST00000371930	-3.68935	1.90534	18.1113	2.08361e-05	0.0283581	ANKRD22	118932
ENST00000367409	-2.19862	2.56318	16.1524	5.8445e-05	0.0479945	ASPM	259266
ENST00000311912	-3.7047	2.32002	18.1657	2.02496e-05	0.0283581	TLR8	51311
ENST00000369769	0.435465	6.34811	15.9854	6.38345e-05	0.0483433	KCNA3	3738
ENST00000305352	0.758148	7.51622	26.8614	2.18582e-07	0.00296864	S1PR1	1901
ENST00000361427	-0.488682	7.74211	16.1106	5.97478e-05	0.0479945	HMGN2	3151
ENST00000297258	-1.26633	3.18085	15.9466	6.51535e-05	0.0483433	FABP5	2171
ENST00000287156	-0.661378	6.64408	19.4849	1.01399e-05	0.0196733	UBE2L6	9246
ENST00000226279	-1.84025	4.71151	18.014	2.19282e-05	0.0283581	CD38	952
ENST00000241453	-4.34707	2.7745	17.7471	2.52297e-05	0.0302341	FLT3	2322
ENST00000380987	-3.72272	2.10506	17.9911	2.21945e-05	0.0283581	FLT3	2322
ENST00000545274	-4.82413	2.51944	23.1642	1.48738e-06	0.00757523	CLEC4E	26253
ENST00000304567	-2.31747	3.79488	16.1187	5.94933e-05	0.0479945	RRM2	6241
ENST00000297689	-1.85504	4.74704	17.2827	3.22102e-05	0.0372659	NFIL3	4783
ENST00000366991	-2.82286	2.38284	18.1607	2.03021e-05	0.0283581	DTL	51514
ENST00000462445	-1.65864	2.47394	23.4743	1.26597e-06	0.00736866	SRGN	5552
ENST00000389301	-1.22274	3.1193	20.604	5.64776e-06	0.0145259	FANCA	2175
ENST00000359156	-7.02804	3.10344	29.5859	5.34925e-08	0.00108975	CD163	9332
ENST00000537044	-5.74179	3.127	24.3668	7.96281e-07	0.00648874	CD163	9332
ENST00000432237	-10.2798	6.20007	31.2421	2.27771e-08	0.000928029	CD163	9332
ENST00000304842	-3.74425	2.45269	23.4995	1.24949e-06	0.00736866	TPST1	8460
ENST00000288207	-2.40231	2.20265	16.4713	4.93917e-05	0.0441072	CCNB2	9133
ENST00000296504	-1.85145	3.76388	19.5917	9.58866e-06	0.0196733	SAP30	8819
ENST00000323274	-2.65179	3.14785	20.3652	6.39838e-06	0.015335	TYMS	7298
ENST00000317216	-4.65108	2.11954	18.8125	1.44218e-05	0.0235041	EGR3	1960
ENST00000535459	-2.9777	1.96403	17.8214	2.42638e-05	0.0299577	SOD2	6648
ENST00000374737	-7.06453	2.97287	16.5232	4.80573e-05	0.0441072	VSIG4	11326
ENST00000395284	-2.27803	2.14879	16.0117	6.2951e-05	0.0483433	CDK1	983
ENST00000355666	0.436879	7.80453	21.1679	4.20763e-06	0.0136709	TTC3	7267
ENST00000334914	0.490665	6.52627	18.8755	1.39531e-05	0.0235041	NA	NA
ENST00000221954	-3.07457	2.0851	17.1318	3.48742e-05	0.0372659	CEACAM4	1089
ENST00000209728	-2.02602	2.19899	17.0889	3.56707e-05	0.0372659	CDC6	990
ENST00000261366	-1.15648	4.01622	16.4558	4.97971e-05	0.0441072	LMNB1	4001
ENST00000504788	-1.22214	4.05745	16.1003	6.00756e-05	0.0479945	LMNB1	4001
ENST00000616476	-3.07457	2.0851	17.1318	3.48742e-05	0.0372659	CEACAM4	1089
ENST00000523944	-1.37379	4.78838	20.9569	4.69743e-06	0.0136709	MCM4	4173
ENST00000260359	-2.89476	2.1126	17.9844	2.22722e-05	0.0283581	NUSAP1	51203
ENST00000344099	0.71322	4.4434	18.3703	1.81867e-05	0.0283581	ZNF14	7561
ENST00000540918	0.461956	5.33744	16.5701	4.68837e-05	0.0441072	TTC39C	125488
ENST00000360465	1.06741	3.075	16.6915	4.39778e-05	0.0433745	ZNF528	84436
ENST00000265056	-1.23788	4.5394	20.9986	4.59615e-06	0.0136709	MCM2	4171
ENST00000327155	-1.84558	2.62161	21.7107	3.17026e-06	0.0117426	RBBP8	5932
ENST00000261192	-2.44485	2.40431	19.5526	9.78691e-06	0.0196733	BCAT1	586
ENST00000375370	-0.534213	5.81585	17.0076	3.72311e-05	0.0379236	TFDP1	7027
ENST00000344096	0.4759	7.60468	19.2409	1.15221e-05	0.0206478	DYRK2	8445
ENST00000479199	-3.4937	3.25718	20.585	5.70425e-06	0.0145259	GCA	25801
ENST00000438704	-0.931605	6.44565	19.2189	1.16557e-05	0.0206478	HMGB2	3148
ENST00000332549	-6.2788	3.94559	22.7821	1.81452e-06	0.00821453	IL1R2	7850
ENST00000335500	-0.472289	6.97094	16.4026	5.1216e-05	0.0443988	GPATCH8	23131
ENST00000569046	-0.522985	5.41094	22.4412	2.16672e-06	0.0088281	HMGB1P6	NA

## Sheet: GCA T1 vs Control 1
txID	logFC	logCPM	LR	PValue	fdr	geneID	entrezID
ENST00000390432	-1.7344	2.53831	14.3234	0.000153937	0.031204	TRAV10	NA
ENST00000390392	-1.65801	3.30206	14.7201	0.000124708	0.0277657	TRBV4-2	NA
ENST00000390361	-2.03243	3.86732	16.2168	5.64903e-05	0.0176979	TRBV7-3	NA
ENST00000390458	-1.33134	3.35378	19.3166	1.10739e-05	0.00608907	TRAV29DV5	NA
ENST00000611116	-0.454875	9.00054	21.6774	3.22564e-06	0.00285566	TRAC	NA
ENST00000393229	0.924215	3.44067	19.1315	1.22016e-05	0.00635538	NTNG2	84628
ENST00000372179	1.04649	3.97554	27.9984	1.21415e-07	0.000549659	NTNG2	84628
ENST00000377126	1.06315	6.55006	34.87	3.52478e-09	4.78713e-05	KLF9	687
ENST00000477801	2.98163	3.30888	18.2787	1.9083e-05	0.0086391	S100A8	6279
ENST00000356840	0.577567	4.814	17.3156	3.16577e-05	0.0119006	MYLIP	29116
ENST00000349606	0.575826	6.10333	19.683	9.14097e-06	0.0055588	MYLIP	29116
ENST00000610439	-0.859797	4.76916	18.0584	2.14234e-05	0.00938577	TRBV25-1	NA
ENST00000329516	-0.702891	5.28064	15.2496	9.41988e-05	0.0234027	RGPD6	729540
ENST00000393784	0.446706	6.72425	14.4051	0.000147403	0.0303322	ERGIC1	57222
ENST00000612204	1.00571	2.88166	13.1007	0.000295178	0.045729	SCRIB	23513
ENST00000332029	1.58595	3.51615	15.6598	7.58175e-05	0.0206539	SOCS1	8651
ENST00000372718	0.851716	7.51693	16.3611	5.23476e-05	0.016639	SMAP2	64744
ENST00000372708	0.77851	7.64659	15.1066	0.000101608	0.0240693	SMAP2	64744
ENST00000542575	1.04943	4.5403	25.2609	5.0077e-07	0.0012002	SLC1A5	6510
ENST00000412532	1.38516	3.25134	21.9941	2.73495e-06	0.00265316	SLC1A5	6510
ENST00000428043	-1.40361	2.6719	23.3801	1.32947e-06	0.0018056	ACE	1636
ENST00000339468	0.767569	6.04827	17.5155	2.84968e-05	0.0111642	YPEL1	29799
ENST00000002165	0.622795	4.13321	16.3709	5.20786e-05	0.016639	FUCA2	2519
ENST00000375071	2.40758	3.10514	13.5141	0.000236784	0.0405527	CDA	978
ENST00000369091	1.47721	4.50143	15.6838	7.48611e-05	0.0206091	PRDM1	639
ENST00000369089	1.10699	6.78495	18.5875	1.62277e-05	0.00777862	PRDM1	639
ENST00000338415	2.58833	3.14451	13.503	0.000238188	0.0405527	QPCT	25797
ENST00000315571	2.83024	1.9508	18.4365	1.75658e-05	0.00813297	LDLRAD3	143458
ENST00000487794	0.687137	5.09557	13.7852	0.00020494	0.0374443	FBXW5	54461
ENST00000427738	-0.388156	7.82396	19.0428	1.27817e-05	0.00642934	CYLD	1540
ENST00000592416	1.09913	2.75695	17.2561	3.26651e-05	0.0119901	MEX3C	51320
ENST00000474363	-0.567799	4.75294	16.3491	5.2681e-05	0.016639	TBL1XR1	79718
ENST00000261254	-0.351094	6.98956	17.8154	2.43407e-05	0.0102449	CCND2	894
ENST00000259050	0.656751	5.13627	12.8458	0.000338242	0.0495732	2007-03-01	64844
ENST00000594009	-0.728052	4.49841	20.4668	6.06748e-06	0.00449479	FLT3LG	2323
ENST00000003912	-0.326342	6.28768	15.4035	8.68287e-05	0.0223908	NIPAL3	57185
ENST00000258411	-1.25214	1.85418	13.0135	0.000309248	0.0464944	WNT10A	80326
ENST00000320285	0.800124	5.29223	13.5692	0.000229932	0.0402332	AGPAT4	56895
ENST00000357355	0.407687	8.05993	14.743	0.000123207	0.027582	ADGRE5	976
ENST00000610537	-0.216086	6.71876	13.6724	0.000217629	0.0392348	NA	NA
ENST00000370602	-0.659025	4.67505	12.8101	0.000344752	0.0499878	GOLGA7B	401647
ENST00000544474	1.20093	4.96967	19.6156	9.46951e-06	0.00558725	PDZD4	57595
ENST00000526754	1.32006	2.25818	13.9686	0.000185892	0.0349847	RBM25	58517
ENST00000317643	1.66222	2.78991	14.5059	0.000139723	0.0294136	SIGLEC7	27036
ENST00000299665	2.53801	2.60862	15.2252	9.54234e-05	0.0235632	CLEC4D	338339
ENST00000305798	0.699249	4.74596	17.6823	2.61044e-05	0.0104679	TSPAN5	10098
ENST00000285605	1.94521	2.61914	16.393	5.14737e-05	0.016639	MARVELD1	83742
ENST00000305352	-0.557175	7.51622	22.0426	2.66673e-06	0.00265008	S1PR1	1901
ENST00000503004	-0.877967	4.77277	19.4186	1.04979e-05	0.00593353	CLDND1	56650
ENST00000507411	-0.561289	3.81202	12.8883	0.000330639	0.04881	CLDND1	56650
ENST00000261797	1.91191	3.49025	17.2649	3.25146e-05	0.0119901	NDST1	3340
ENST00000290902	1.62149	5.69221	21.7201	3.15476e-06	0.00285566	SPON2	10417
ENST00000509697	1.41883	3.69199	31.3883	2.11253e-08	0.000215183	SPON2	10417
ENST00000502657	1.30328	2.85556	20.0272	7.635e-06	0.00493778	SPON2	10417
ENST00000400762	1.30468	4.75149	36.5072	1.52106e-09	3.0987e-05	SPON2	10417
ENST00000505653	1.28917	2.61185	15.4788	8.34349e-05	0.0220745	SPON2	10417
ENST00000431380	1.15023	4.46807	15.1577	9.88958e-05	0.0239699	SPON2	10417
ENST00000524189	0.544508	6.20029	21.6371	3.29413e-06	0.00285566	KIF13B	23303
ENST00000318469	1.92746	2.70473	13.5995	0.000226249	0.0402332	GAPT	202309
ENST00000215832	0.477532	8.28261	19.3946	1.0631e-05	0.00593353	MAPK1	5594
ENST00000491588	0.599879	3.97289	14.2417	0.00016077	0.0320758	MAPK1	5594
ENST00000262384	-0.248263	6.06919	14.7453	0.000123051	0.027582	N4BP1	9683
ENST00000377669	-0.276038	7.7751	13.3357	0.000260406	0.0432561	KLF12	11278
ENST00000275635	1.89502	4.52343	18.0357	2.16806e-05	0.0093974	LAT2	7462
ENST00000487273	1.69148	3.12591	20.1236	7.25967e-06	0.00484898	ADAM9	8754
ENST00000380615	0.740771	4.60604	15.7142	7.36682e-05	0.0206091	KATNAL1	84056
ENST00000380617	0.935356	2.82015	13.5709	0.000229716	0.0402332	KATNAL1	84056
ENST00000284984	2.24229	2.8756	13.8255	0.000200599	0.0369829	ADAMTS1	9510
ENST00000216797	0.948442	6.13939	19.0511	1.27262e-05	0.00642934	NFKBIA	4792
ENST00000393256	0.829036	5.80465	22.6726	1.92087e-06	0.00230188	BCL2L11	10018
ENST00000375486	2.28813	3.89771	13.472	0.000242154	0.0409391	PADI2	11240
ENST00000347785	-0.464362	7.67322	16.493	4.88306e-05	0.0164426	CD5	921
ENST00000304625	3.37047	3.53294	25.708	3.97183e-07	0.0011148	RNASE2	6036
ENST00000354618	-0.243728	7.17653	20.8944	4.85311e-06	0.00370887	THRAP3	9967
ENST00000241453	2.9882	2.7745	16.0506	6.16736e-05	0.0184214	FLT3	2322
ENST00000311128	0.322898	6.14767	13.185	0.000282194	0.0456966	DENND6A	201627
ENST00000353411	-0.504757	5.95351	20.3606	6.41379e-06	0.00458462	SKP1	6500
ENST00000405885	-0.915548	7.0642	16.0445	6.1871e-05	0.0184214	IRF1	3659
ENST00000333598	3.13196	3.02288	24.8852	6.08464e-07	0.00130839	MCEMP1	199675
ENST00000228347	-1.00601	3.22383	15.341	8.9746e-05	0.0228538	POLR3B	55703
ENST00000435136	1.06396	4.99398	12.8389	0.000339492	0.0495781	SH3BP2	6452
ENST00000442312	0.564018	7.33747	12.8315	0.000340832	0.0495959	SH3BP2	6452
ENST00000255305	-0.262271	6.34439	14.5805	0.000134294	0.0288396	XPO4	64328
ENST00000545274	3.01487	2.51944	17.1787	3.40227e-05	0.012377	CLEC4E	26253
ENST00000339364	0.84665	6.59261	13.6858	0.000216077	0.0391282	PIK3AP1	118788
ENST00000358077	2.20779	2.66709	13.1661	0.000285065	0.0456966	DAPK1	1612
ENST00000505065	-0.286925	7.36847	16.7319	4.30521e-05	0.0149924	CDC42SE2	56990
ENST00000496106	-0.583187	4.45328	15.0646	0.000103895	0.0241891	ARHGEF3	50650
ENST00000373103	2.49563	2.62116	13.0852	0.000297632	0.0459345	CSF3R	1441
ENST00000392783	0.713271	5.12669	14.0473	0.000178271	0.0340827	BAZ2B	29994
ENST00000507297	0.509124	6.20033	25.5858	4.2315e-07	0.0011148	TMEM173	340061
ENST00000510817	1.29426	3.3032	19.8521	8.36708e-06	0.00524474	TMEM173	340061
ENST00000547636	-1.1585	2.24254	16.4156	5.08636e-05	0.0165791	NELL2	4753
ENST00000297689	1.91165	4.74704	28.4685	9.52356e-08	0.000549659	NFIL3	4783
ENST00000272117	-0.299339	7.7746	15.2767	9.28529e-05	0.0232098	ITPKB	3707
ENST00000554617	2.38448	3.57444	17.648	2.65796e-05	0.0105142	FOS	2353
ENST00000556324	1.89033	3.34866	15.1352	0.000100082	0.0239868	FOS	2353
ENST00000555242	2.64585	2.99279	17.7202	2.55888e-05	0.0104259	FOS	2353
ENST00000555686	2.10089	5.2407	12.8516	0.000337198	0.0495732	FOS	2353
ENST00000555347	2.5284	4.7849	15.1517	9.92068e-05	0.0239699	FOS	2353
ENST00000374586	-0.271365	6.31069	13.3783	0.000254557	0.0426817	TMEM245	23731
ENST00000561069	1.46107	4.25168	17.3117	3.17221e-05	0.0119006	APBA2	321
ENST00000558804	1.36749	2.79121	15.6891	7.46518e-05	0.0206091	APBA2	321
ENST00000368575	1.89738	1.95785	15.7796	7.11651e-05	0.0204194	RAB13	5872
ENST00000513000	-0.556284	6.49348	16.4361	5.03178e-05	0.0165335	INPP4B	8821
ENST00000377346	-0.282988	8.44559	13.4348	0.000247004	0.0415865	PIK3CD	5293
ENST00000359376	1.80284	4.5173	23.1003	1.53764e-06	0.00198668	PLCG2	5336
ENST00000407981	3.37978	2.52581	19.8718	8.28138e-06	0.00524474	2001-03-01	64757
ENST00000261233	2.67326	4.77444	15.1476	9.94236e-05	0.0239699	IRAK3	11213
ENST00000473649	-0.370982	5.86819	13.3302	0.000261167	0.0432561	GSTK1	373156
ENST00000265498	1.68237	2.05007	15.4914	8.28827e-05	0.0220745	MGST2	4258
ENST00000248437	0.595337	6.15901	24.4856	7.48658e-07	0.00140659	TUBA4A	7277
ENST00000462806	0.765005	3.71402	19.1126	1.23227e-05	0.00635538	TUBA4A	7277
ENST00000242465	0.93555	8.55802	13.0493	0.000303399	0.0462984	SRGN	5552
ENST00000297423	2.0493	3.96376	37.5554	8.88531e-10	3.0987e-05	SPIDR	23514
ENST00000552864	2.47656	2.42121	15.0318	0.000105714	0.0244729	LIN7A	8825
ENST00000512512	1.98505	2.15653	14.6356	0.000130429	0.0287247	IGFBP7	3490
ENST00000219281	0.399615	5.89531	15.0074	0.000107089	0.0246511	USB1	79650
ENST00000359156	3.95549	3.10344	22.4028	2.21048e-06	0.00232653	CD163	9332
ENST00000537044	3.73937	3.127	22.34	2.28404e-06	0.00232653	CD163	9332
ENST00000609870	0.665869	4.37857	14.2345	0.000161387	0.0320758	CELF2	10659
ENST00000471690	-0.814845	2.72312	13.1236	0.000291604	0.0456966	LTB	4050
ENST00000296504	1.48401	3.76388	18.3489	1.83927e-05	0.00842013	SAP30	8819
ENST00000336112	-0.284818	6.73376	13.9821	0.000184563	0.034976	ASXL2	55252
ENST00000267569	2.3801	2.71168	13.4976	0.000238873	0.0405527	JDP2	122953
ENST00000471702	-1.48789	2.32565	13.1793	0.000283054	0.0456966	NPHP3-ACAD11	NA
ENST00000446745	-0.814845	2.72312	13.1236	0.000291604	0.0456966	LTB	4050
ENST00000482429	-0.832178	3.81887	15.2927	9.20719e-05	0.0231567	LTB	4050
ENST00000371623	1.32472	3.37615	13.9358	0.000189164	0.0350332	PTGDS	5730
ENST00000535432	-0.462186	5.79874	13.058	0.000301999	0.0462581	E2F3	1871
ENST00000406563	1.15749	3.93754	24.1362	8.97588e-07	0.00140659	TFEB	7942
ENST00000394283	1.38395	2.87486	28.0409	1.18781e-07	0.000549659	TFEB	7942
ENST00000403298	2.01315	3.42206	15.7067	7.39611e-05	0.0206091	TFEB	7942
ENST00000334003	0.819079	4.26639	14.3514	0.000151669	0.0308981	GSAP	54103
ENST00000475472	0.833207	4.51478	15.4195	8.6094e-05	0.0223428	FGR	2268
ENST00000442111	2.07753	3.17952	13.0352	0.000305697	0.0464751	GLT1D1	144423
ENST00000342981	1.43447	3.61331	14.6154	0.000131836	0.0287247	EIF4G1	1981
ENST00000381007	-0.381656	5.2822	18.1401	2.05233e-05	0.00908913	SGTB	54557
ENST00000302035	-0.85098	5.60295	17.3049	3.18369e-05	0.0119006	SLAMF1	6504
ENST00000494463	-0.977766	2.44671	13.0202	0.000308156	0.0464944	SLAMF1	6504
ENST00000285018	-1.21354	1.96402	14.0874	0.000174505	0.0336969	WNT7A	7476
ENST00000374059	-0.85577	2.62118	13.1841	0.00028234	0.0456966	WHRN	25861
ENST00000221130	0.357484	6.02374	13.1061	0.000294342	0.045729	GSR	2936
ENST00000396290	0.862272	6.80222	17.7909	2.46559e-05	0.0102449	ID2	3398
ENST00000328090	-0.281524	6.59981	20.1509	7.15679e-06	0.00484898	FAM208B	54906
ENST00000278612	-0.420583	6.06401	16.0424	6.19413e-05	0.0184214	NPAT	4863
ENST00000522653	-0.953353	6.68061	21.4431	3.64489e-06	0.0030939	TCF7	6932
ENST00000524342	-0.821198	3.91017	18.2132	1.97503e-05	0.00884291	TCF7	6932
ENST00000519238	-1.0409	3.09397	18.4757	1.72085e-05	0.00805911	TCF7	6932
ENST00000493025	-0.814845	2.72312	13.1236	0.000291604	0.0456966	LTB	4050
ENST00000282272	-0.285372	7.57761	15.6882	7.46889e-05	0.0206091	ANKRD44	91526
ENST00000308666	-0.541707	5.6236	23.7282	1.10947e-06	0.00165301	ABCD2	225
ENST00000529924	-0.576488	6.93278	20.1582	7.12932e-06	0.00484898	IL10RA	3587
ENST00000360448	1.11644	5.37574	14.7555	0.000122389	0.027582	SYTL3	94120
ENST00000502976	-0.219964	7.52084	13.5054	0.000237882	0.0405527	CNBP	7555
ENST00000362065	-1.15043	4.14254	14.1659	0.000167373	0.0326289	FAN1	22909
ENST00000379328	-0.656198	4.8083	24.1698	8.82032e-07	0.00140659	GATA3	2625
ENST00000346208	-0.576304	4.67201	16.1701	5.79003e-05	0.0177375	GATA3	2625
ENST00000474599	-0.814845	2.72312	13.1236	0.000291604	0.0456966	LTB	4050
ENST00000271324	0.33685	9.17775	24.7537	6.51428e-07	0.00132709	CD53	963
ENST00000612677	2.37038	2.24569	12.9517	0.000319636	0.0478439	RAB44	401258
ENST00000270776	1.08554	6.19117	17.0695	3.60362e-05	0.0129934	PGD	5226
ENST00000304895	0.44651	5.14773	19.2935	1.12085e-05	0.00608907	GUSB	2990
ENST00000358704	-0.847368	4.61463	16.9729	3.79177e-05	0.0135519	ZBTB18	10472
ENST00000321016	-1.24732	2.6844	12.9462	0.000320572	0.0478439	IGSF9B	22997
ENST00000378814	2.15881	2.69521	19.8016	8.59102e-06	0.00530352	KIF13A	63971
ENST00000379284	2.08936	4.45424	23.6267	1.16953e-06	0.00165301	GFOD1	54438
ENST00000379287	1.3766	4.37163	15.7483	7.23512e-05	0.0206091	GFOD1	54438
ENST00000357266	2.38654	8.52695	14.1732	0.000166731	0.0326289	FKBP5	2289
ENST00000542713	1.43121	4.66076	16.8534	4.03801e-05	0.0143065	FKBP5	2289
ENST00000491322	1.46301	4.95698	13.6306	0.000222533	0.0399394	GLUL	2752
ENST00000339526	1.49105	5.95892	17.8019	2.45141e-05	0.0102449	GLUL	2752
ENST00000463851	1.4107	3.84223	18.7523	1.48842e-05	0.00730653	GLUL	2752
ENST00000461447	1.70043	2.74181	13.2725	0.000269332	0.0444278	GLUL	2752
ENST00000489818	1.33751	3.5646	18.5364	1.66687e-05	0.00789709	GLUL	2752
ENST00000417584	1.437	5.32298	17.858	2.38022e-05	0.0102084	GLUL	2752
ENST00000294435	2.85235	2.39642	19.6255	9.42037e-06	0.00558725	RBP7	116362
ENST00000380739	0.51149	6.92116	14.9427	0.000110827	0.0253683	SERPINB1	1992
ENST00000489175	1.79949	1.92992	14.2076	0.00016371	0.0322232	KCNE1	3753
ENST00000238647	0.872143	4.81982	24.8799	6.10139e-07	0.00130839	IRF2BPL	64207
ENST00000435495	1.08019	4.61032	15.2962	9.19008e-05	0.0231567	PTPN12	5782
ENST00000356884	0.298522	6.07657	13.7659	0.000207061	0.037663	BICD2	23299
ENST00000276077	-0.530645	5.11652	15.0698	0.00010361	0.0241891	GPR174	84636
ENST00000370435	0.716584	6.20852	19.2568	1.14263e-05	0.00612569	OGFRL1	79627
ENST00000263650	1.54374	5.38741	22.6165	1.97778e-06	0.00230237	OSBPL5	114879
ENST00000498536	1.31887	2.99996	13.9534	0.000187396	0.0349847	OSBPL5	114879
ENST00000534491	1.02663	4.9104	20.2852	6.67156e-06	0.00468666	OSBPL5	114879
ENST00000532951	1.11416	2.54566	16.545	4.75083e-05	0.0161766	OSBPL5	114879
ENST00000486265	-0.814845	2.72312	13.1236	0.000291604	0.0456966	LTB	4050
ENST00000265016	2.52948	3.04193	14.6193	0.000131559	0.0287247	BST1	683
ENST00000372397	0.803577	9.39468	18.894	1.3819e-05	0.00686636	TSC22D3	1831
ENST00000486554	1.12891	5.20337	23.6152	1.17655e-06	0.00165301	TSC22D3	1831
ENST00000503515	1.0477	4.20821	15.4843	8.31931e-05	0.0220745	TSC22D3	1831
ENST00000307637	1.26549	4.74753	13.0231	0.000307672	0.0464944	C3AR1	719
ENST00000474845	-0.814845	2.72312	13.1236	0.000291604	0.0456966	LTB	4050
ENST00000221954	2.41588	2.0851	15.8033	7.02793e-05	0.0203082	CEACAM4	1089
ENST00000395042	0.919813	5.57253	15.4579	8.43615e-05	0.0221757	RGS19	10287
ENST00000559007	1.20611	3.1801	13.581	0.000228491	0.0402332	DAPK2	23604
ENST00000306042	0.492427	6.12559	14.568	0.000135194	0.0288396	PTPRE	5791
ENST00000304677	1.86688	3.62316	13.5438	0.000233058	0.0404072	RNASE6	6039
ENST00000351273	2.53498	1.79954	15.0803	0.000103031	0.0241891	ACPP	55
ENST00000376499	2.0129	3.13443	15.6543	7.60377e-05	0.0206539	TLE1	7088
ENST00000432700	-0.837792	4.59718	21.808	3.01336e-06	0.00285526	APOL3	80833
ENST00000476064	1.15356	2.93499	14.0395	0.000179013	0.0340827	NPRL2	10641
ENST00000284509	2.37427	2.49149	21.0296	4.52254e-06	0.00354358	ATP8B4	79895
ENST00000505697	0.511593	7.6601	14.5722	0.000134888	0.0288396	PARP8	79668
ENST00000616476	2.41588	2.0851	15.8033	7.02793e-05	0.0203082	CEACAM4	1089
ENST00000344138	-0.410496	7.15	20.8699	4.91554e-06	0.00370887	GRAP2	9402
ENST00000374481	-2.30494	2.11101	25.5202	4.37778e-07	0.0011148	CD28	940
ENST00000175756	0.456632	6.97084	19.5896	9.59914e-06	0.00558725	PTPN18	26469
ENST00000462321	0.421624	5.77023	15.84	6.89316e-05	0.0202054	PTPN18	26469
ENST00000367604	-0.601231	6.95052	12.9224	0.000324681	0.0482803	HIVEP2	3097
ENST00000220597	-0.65431	7.5354	30.1754	3.94675e-08	0.000321613	PAG1	55824
ENST00000228928	-0.758304	6.39205	21.6589	3.25702e-06	0.00285566	OAS3	4940
ENST00000545068	-0.892503	5.54822	14.2788	0.000157634	0.0316386	FOXJ3	22887
ENST00000544180	2.74373	3.79725	17.7727	2.48932e-05	0.0102449	PYGL	5836
ENST00000344099	-0.685037	4.4434	28.5681	9.0458e-08	0.000549659	ZNF14	7561
ENST00000540918	-0.419726	5.33744	23.0722	1.56032e-06	0.00198668	TTC39C	125488
ENST00000377893	1.5088	3.64412	17.3358	3.13237e-05	0.0119006	GPR153	387509
ENST00000222120	1.08123	4.31597	14.2107	0.000163435	0.0322232	RAB3D	9545
ENST00000409806	-0.613252	4.31897	13.5042	0.000238032	0.0405527	ZC3H12D	340152
ENST00000420613	-0.381271	4.75255	13.567	0.000230197	0.0402332	KANSL2	54934
ENST00000228872	-0.521267	7.01667	24.2866	8.30161e-07	0.00140659	CDKN1B	1027
ENST00000379384	2.11898	2.1891	24.1833	8.75899e-07	0.00140659	TM6SF1	53346
ENST00000285850	2.53538	2.83696	15.1199	0.000100895	0.0240401	SLC7A7	9056
ENST00000228865	-0.320828	6.27797	13.6224	0.000223498	0.0399394	CREBL2	1389
ENST00000307365	1.78179	6.99589	16.4521	4.98953e-05	0.0165279	DDIT4	54541
ENST00000494426	1.31746	3.75676	17.392	3.04108e-05	0.0118006	CLIC3	9022
ENST00000464122	-0.814845	2.72312	13.1236	0.000291604	0.0456966	LTB	4050
ENST00000321442	-0.310886	5.94661	13.7894	0.000204484	0.0374443	SFXN1	94081
ENST00000261192	1.8616	2.40431	15.4338	8.54458e-05	0.0223167	BCAT1	586
ENST00000359362	-0.859655	3.55872	22.9446	1.6674e-06	0.00205869	EDARADD	128178
ENST00000268638	1.4668	3.93751	15.347	8.94633e-05	0.0228538	IRF8	3394
ENST00000357503	1.13346	3.063	16.7606	4.24054e-05	0.0148945	TOR4A	54863
ENST00000490965	0.990708	3.82827	27.0863	1.94569e-07	0.000759377	CFLAR	8837
ENST00000356994	1.00571	2.88166	13.1007	0.000295178	0.045729	SCRIB	23513
ENST00000313732	0.38772	6.05452	14.6207	0.000131464	0.0287247	ZDHHC7	55625
ENST00000287497	1.31331	5.99933	26.0759	3.28264e-07	0.00111457	ITGAM	3684
ENST00000544665	1.00255	7.21586	19.4475	1.03401e-05	0.00593353	ITGAM	3684
ENST00000216268	0.512962	6.33624	20.0893	7.39101e-06	0.00485708	ZBED4	9889
ENST00000369503	1.80554	3.19859	26.9852	2.05015e-07	0.000759377	SLC22A15	55356
ENST00000344096	-0.329105	7.60468	14.3687	0.000150284	0.0307696	DYRK2	8445
ENST00000355622	2.33286	4.58317	13.257	0.000271563	0.0446151	TLR4	7099
ENST00000332160	1.31692	4.55447	22.3633	2.2565e-06	0.00232653	METTL7A	25840
ENST00000304916	-0.408301	5.18476	13.3487	0.000258601	0.0431821	FAM84B	157638
ENST00000371471	-0.590782	6.44157	15.8887	6.71804e-05	0.0198348	ZNF217	7764
ENST00000375448	2.62719	3.63803	13.9469	0.000188043	0.0349847	PADI4	23569
ENST00000368737	3.46977	5.21229	14.4811	0.000141574	0.0295811	S100A12	6283
ENST00000585421	2.18478	3.76953	14.2825	0.000157318	0.0316386	TIMP2	7077
ENST00000379757	0.769539	5.03475	25.7862	3.81402e-07	0.0011148	TXNDC5	81567
ENST00000541618	2.79197	2.6778	18.6909	1.53715e-05	0.00745589	PLBD1	79887
ENST00000314340	0.936252	4.73471	13.5599	0.000231066	0.0402332	AGTRAP	57085
ENST00000610745	2.41109	3.356	14.5015	0.000140051	0.0294136	CYP1B1	1545
ENST00000388901	-0.479607	4.05199	12.8999	0.0003286	0.0486854	COPS2	9318
ENST00000408965	1.95165	3.78299	21.1463	4.25531e-06	0.00339958	CEBPD	1052
ENST00000381908	1.04243	8.43887	20.4236	6.20609e-06	0.00451537	KLRD1	3824
ENST00000543420	1.22572	5.0315	16.2031	5.69023e-05	0.0176979	KLRD1	3824
ENST00000472072	-0.998171	4.76197	21.1879	4.16379e-06	0.00339299	PASK	23178
ENST00000489256	-0.860022	3.81363	16.1776	5.76734e-05	0.0177375	PASK	23178
ENST00000367553	1.56316	3.17355	14.4251	0.000145845	0.0301782	NPL	80896
ENST00000171757	-0.887595	4.24423	21.3097	3.90755e-06	0.00324916	P2RY10	27334
ENST00000215941	0.888811	2.81096	14.0577	0.00017729	0.0340731	ANKRD54	129138
ENST00000367969	1.76743	4.94004	16.457	4.97672e-05	0.0165279	FCGR3A	2214
ENST00000367967	1.22314	7.68334	24.4195	7.74823e-07	0.00140659	FCGR3A	2214
ENST00000426740	1.7827	5.34468	22.4123	2.19958e-06	0.00232653	FCGR3A	2214
ENST00000538274	1.18509	5.05849	15.164	9.85652e-05	0.0239699	KIAA0513	9764
ENST00000233202	1.89153	3.77392	15.4855	8.31402e-05	0.0220745	SLC11A1	6556
ENST00000369534	1.09231	3.87377	14.1385	0.000169835	0.0329512	MPP1	4354
ENST00000332549	3.60586	3.94559	17.6749	2.62057e-05	0.0104679	IL1R2	7850
ENST00000370751	-1.08996	4.82266	13.0611	0.000301488	0.0462581	IFI44L	10964
ENST00000560741	0.648896	5.99708	14.5785	0.00013444	0.0288396	ISG20	3669
ENST00000597629	1.25492	7.51668	16.54	4.76344e-05	0.0161766	ZFP36	7538
ENST00000594045	1.20919	4.17085	14.4242	0.000145914	0.0301782	ZFP36	7538
ENST00000600033	1.16822	3.2606	16.5396	4.76437e-05	0.0161766	ZFP36	7538
ENST00000335500	0.444535	6.97094	22.4601	2.14556e-06	0.00232653	GPATCH8	23131
ENST00000308611	-0.726745	3.74225	14.5053	0.000139763	0.0294136	CD200R1	131450
ENST00000378842	-0.485969	4.78378	16.0828	6.06311e-05	0.0184214	GALT	2592
ENST00000468184	-0.814845	2.72312	13.1236	0.000291604	0.0456966	LTB	4050
ENST00000628229	2.62719	3.63803	13.9469	0.000188043	0.0349847	PADI4	23569
ENST00000616239	-1.07773	2.5099	14.7644	0.000121811	0.027582	AC244157.2	NA
ENST00000569046	0.414186	5.41094	19.1782	1.19067e-05	0.00630037	HMGB1P6	NA

## Sheet: GCA T2 vs Control 1
txID	logFC	logCPM	LR	PValue	fdr	geneID	entrezID
ENST00000390432	-1.69821	2.53831	11.1612	0.000835278	0.0460522	TRAV10	NA
ENST00000390434	-1.10459	3.00064	12.2268	0.00047108	0.0324369	TRAV8-2	NA
ENST00000390435	-0.797247	3.67216	12.6399	0.000377602	0.028122	TRAV8-3	NA
ENST00000390392	-2.0279	3.30206	16.7003	4.3775e-05	0.00676183	TRBV4-2	NA
ENST00000390458	-1.49394	3.35378	19.1788	1.19031e-05	0.00278724	TRAV29DV5	NA
ENST00000390468	-1.174	2.80636	11.577	0.000667731	0.0404787	TRAV41	NA
ENST00000390424	-2.1731	2.34503	13.8632	0.000196616	0.0191886	TRAV2	NA
ENST00000611116	-0.472263	9.00054	19.2825	1.12738e-05	0.00273307	TRAC	NA
ENST00000377833	-0.633187	4.68568	10.9716	0.000925201	0.0491478	CUBN	8029
ENST00000374391	2.49566	3.34482	13.2529	0.000272156	0.023325	ALOX5	240
ENST00000199389	0.274956	7.26826	21.5572	3.43439e-06	0.00130777	EIF2AK1	27102
ENST00000373418	0.704831	6.21355	13.6263	0.00022304	0.0207959	PHC2	1912
ENST00000571732	0.646614	4.70435	15.1906	9.71859e-05	0.0115939	YWHAE	7531
ENST00000382692	3.28102	5.75035	11.6085	0.000656524	0.0401041	DEFA1	1667
ENST00000372179	0.810128	3.97554	13.9008	0.00019272	0.0189666	NTNG2	84628
ENST00000616599	1.33826	3.86411	11.4825	0.00070253	0.0417867	METRNL	284207
ENST00000330817	0.343779	5.00055	10.9569	0.00093254	0.0492169	ALG12	79087
ENST00000469739	-2.34821	2.1793	13.1782	0.000283231	0.0238922	TOP3A	7156
ENST00000584284	0.838626	3.67058	11.7965	0.000593418	0.0373121	CD7	924
ENST00000275227	-0.53818	4.43287	18.5488	1.65608e-05	0.00345487	SLC18B1	116843
ENST00000612449	0.980412	6.20485	12.46	0.000415761	0.0299819	APBA2	321
ENST00000225275	3.90552	3.86113	15.7568	7.20287e-05	0.00940621	MPO	4353
ENST00000621600	1.83573	4.57022	12.4906	0.000408998	0.0296516	CCL4	6351
ENST00000251496	1.53905	2.40097	18.0676	2.13196e-05	0.00415867	NCAPG	64151
ENST00000357008	-0.579296	7.11275	13.9801	0.00018476	0.0185873	CHD4	1108
ENST00000230122	-0.373439	5.32712	16.7782	4.20131e-05	0.00659709	ZBTB24	9841
ENST00000379143	0.922978	5.57923	28.4193	9.76863e-08	0.000117063	PCNA	5111
ENST00000256637	2.16584	3.64129	11.5083	0.00069287	0.0413934	SORT1	6272
ENST00000530546	-1.34413	2.37417	14.8258	0.000117909	0.0133077	USP35	57558
ENST00000377126	0.8885	6.55006	21.0213	4.54217e-06	0.00152947	KLF9	687
ENST00000477801	3.55462	3.30888	23.5938	1.1897e-06	0.000629522	S100A8	6279
ENST00000513135	-0.709766	5.71687	13.1336	0.00029004	0.0242657	TNFRSF25	8718
ENST00000530342	-0.56071	4.90661	18.3708	1.81824e-05	0.00364938	KDM2A	22992
ENST00000329516	-0.692192	5.28064	12.2093	0.000475527	0.0325628	RGPD6	729540
ENST00000536681	1.27139	3.33923	16.9572	3.82319e-05	0.00613275	FAR2	55711
ENST00000457408	-0.233609	6.71131	17.0733	3.59651e-05	0.00583809	TMED4	222068
ENST00000332029	1.66119	3.51615	15.2462	9.43683e-05	0.0113756	SOCS1	8651
ENST00000290855	-0.384215	7.45084	13.1143	0.000293047	0.0243685	CLEC2D	29121
ENST00000423485	2.25401	4.11155	21.3265	3.87338e-06	0.00142177	TOP2A	7153
ENST00000372718	0.923982	7.51693	16.6683	4.4518e-05	0.00679342	SMAP2	64744
ENST00000372708	1.04356	7.64659	23.5543	1.21438e-06	0.000634345	SMAP2	64744
ENST00000312499	1.48672	1.92675	11.9713	0.000540275	0.0352772	RMI2	116028
ENST00000296370	2.93741	3.0147	13.8552	0.000197454	0.0192007	S100P	6286
ENST00000389805	-0.453471	5.40713	12.6533	0.000374906	0.028122	SQSTM1	8878
ENST00000355968	0.338788	8.60406	21.5153	3.51017e-06	0.00132425	PPIA	5478
ENST00000542575	1.45424	4.5403	44.2927	2.82768e-11	2.18851e-07	SLC1A5	6510
ENST00000412532	1.61618	3.25134	27.2836	1.75692e-07	0.000183549	SLC1A5	6510
ENST00000428043	-2.02172	2.6719	33.8596	5.92365e-09	2.01128e-05	ACE	1636
ENST00000300403	2.46962	2.91372	21.812	3.0071e-06	0.00118953	TPX2	22974
ENST00000339468	0.951455	6.04827	23.4496	1.28228e-06	0.000645003	YPEL1	29799
ENST00000375071	2.66058	3.10514	14.9335	0.00011137	0.0128183	CDA	978
ENST00000399494	0.78663	5.776	11.9424	0.000548702	0.035656	HMGB1	3146
ENST00000326004	0.444349	6.36615	19.6371	9.36318e-06	0.00241451	HMGB1	3146
ENST00000369980	0.459431	6.07163	12.1061	0.000502581	0.0335142	IRAK1	3654
ENST00000595146	-0.541325	4.32998	12.2098	0.000475403	0.0325628	ZNF274	10782
ENST00000303375	-1.8039	1.90441	13.8011	0.000203213	0.0195247	MRC2	9902
ENST00000263102	0.319103	5.75178	11.2152	0.000811299	0.0452578	CCDC6	8030
ENST00000373233	-0.322786	6.90277	29.4951	5.60588e-08	7.23081e-05	CHD6	84181
ENST00000608083	1.05528	3.44551	17.6021	2.72284e-05	0.0049363	ACOT7	11332
ENST00000310955	2.27732	2.15285	19.8628	8.3205e-06	0.00220137	CDC20	991
ENST00000481163	1.05587	3.30588	12.4486	0.0004183	0.0301117	PRDM1	639
ENST00000369089	1.31154	6.78495	22.8119	1.78653e-06	0.000836994	PRDM1	639
ENST00000613999	2.31219	3.10059	11.9109	0.000558066	0.0359317	NA	NA
ENST00000338087	0.520686	7.15002	15.6745	7.52299e-05	0.00957409	SLA	6503
ENST00000374517	0.632465	5.29347	18.4092	1.78192e-05	0.00361207	TXN	7295
ENST00000338415	2.52968	3.14451	11.7264	0.000616198	0.0384477	QPCT	25797
ENST00000396053	-0.476808	4.38254	13.3596	0.000257103	0.0225834	RBM4	5936
ENST00000315571	2.80378	1.9508	16.4173	5.08197e-05	0.00752945	LDLRAD3	143458
ENST00000361871	1.47341	4.62996	11.5254	0.000686509	0.0412507	MSRB1	51734
ENST00000225972	0.349382	5.38104	10.9386	0.000941823	0.0494506	LRRC59	55379
ENST00000455785	0.85614	4.61573	13.1066	0.000294259	0.0243685	STMN1	3925
ENST00000374291	1.01025	4.12378	16.6334	4.53459e-05	0.00689393	STMN1	3925
ENST00000299045	-0.44421	4.63098	14.4219	0.00014609	0.0155412	TCP11L2	255394
ENST00000487794	0.713952	5.09557	12.8467	0.000338072	0.0265915	FBXW5	54461
ENST00000398568	-1.34429	5.04315	16.3195	5.35113e-05	0.00778666	CYLD	1540
ENST00000427738	-0.555996	7.82396	31.8357	1.67777e-08	5.25837e-05	CYLD	1540
ENST00000530758	0.214969	6.82103	11.1734	0.000829805	0.0459994	BRK1	55845
ENST00000424586	1.49638	2.95497	11.575	0.000668455	0.0404787	TYROBP	7305
ENST00000602624	0.258942	7.38898	11.662	0.000637907	0.0394998	DDOST	1650
ENST00000474363	-0.517811	4.75294	11.4742	0.000705677	0.0418757	TBL1XR1	79718
ENST00000379359	-0.724854	4.59855	14.6391	0.000130184	0.0144136	RGCC	28984
ENST00000390687	-0.386572	6.47247	13.3601	0.000257039	0.0225834	SNRPN	6638
ENST00000346403	-1.76709	3.00924	16.1832	5.75006e-05	0.00809699	SNRPN	6638
ENST00000596435	-1.01793	3.66895	13.4768	0.000241526	0.0218683	FLT3LG	2323
ENST00000204637	-1.17437	4.20037	13.6585	0.000219243	0.0205352	FLT3LG	2323
ENST00000594009	-0.842295	4.49841	22.1895	2.47016e-06	0.00105941	FLT3LG	2323
ENST00000258411	-2.01635	1.85418	21.7573	3.09415e-06	0.00121219	WNT10A	80326
ENST00000320285	0.930721	5.29223	15.9893	6.37031e-05	0.00862299	AGPAT4	56895
ENST00000436279	1.0531	2.57977	14.4537	0.000143644	0.0154017	AGPAT4	56895
ENST00000357355	0.46287	8.05993	16.2331	5.60084e-05	0.00797067	ADGRE5	976
ENST00000242786	0.764209	6.94788	11.135	0.000847131	0.0463918	ADGRE5	976
ENST00000367409	1.86012	2.56318	17.9251	2.29769e-05	0.00436237	ASPM	259266
ENST00000610537	-0.264403	6.71876	17.0771	3.58932e-05	0.00583809	NA	NA
ENST00000370602	-0.738833	4.67505	13.1515	0.000287283	0.0241342	GOLGA7B	401647
ENST00000164640	1.24077	4.82951	14.1892	0.000165317	0.016994	PDZD4	57595
ENST00000544474	1.07267	4.96967	13.5864	0.00022783	0.0210971	PDZD4	57595
ENST00000317643	1.72222	2.78991	13.8325	0.000199851	0.0193414	SIGLEC7	27036
ENST00000369769	-0.505537	6.34811	26.5461	2.57319e-07	0.000230617	KCNA3	3738
ENST00000247178	-0.400646	5.03947	15.3118	9.11464e-05	0.0110856	ATG14	22863
ENST00000299665	2.5933	2.60862	14.406	0.000147329	0.0156322	CLEC4D	338339
ENST00000380738	-0.296704	6.94783	12.7766	0.000350981	0.0273429	PSIP1	11168
ENST00000375469	-0.981453	3.95606	12.3724	0.000435719	0.0308057	SUSD3	203328
ENST00000254616	-0.319231	5.44174	12.7117	0.000363369	0.027777	TIMM10B	26515
ENST00000260731	1.21967	3.59191	14.5861	0.000133902	0.0146356	KIF11	3832
ENST00000221307	3.25178	3.32897	17.1686	3.42045e-05	0.00571159	CYP4F3	4051
ENST00000369682	-0.440243	6.29765	13.2647	0.000270451	0.0232966	PLXNA3	55558
ENST00000577542	1.09801	2.47682	11.4123	0.000729582	0.0429428	MIF4GD	57409
ENST00000301280	0.648035	4.01381	16.7169	4.33928e-05	0.00674808	CHAF1A	10036
ENST00000305798	0.905948	4.74596	26.5129	2.61778e-07	0.000230617	TSPAN5	10098
ENST00000285605	2.16315	2.61914	18.4519	1.74245e-05	0.00356756	MARVELD1	83742
ENST00000302450	1.49896	2.02147	13.4702	0.000242385	0.0218974	CKAP2L	150468
ENST00000305352	-0.717919	7.51622	29.6874	5.07629e-08	7.23081e-05	S1PR1	1901
ENST00000475821	-1.08816	3.48304	19.818	8.51785e-06	0.00223904	S1PR1	1901
ENST00000503004	-0.798371	4.77277	13.3369	0.000260231	0.0225865	CLDND1	56650
ENST00000261797	2.01141	3.49025	17.1019	3.54277e-05	0.00582416	NDST1	3340
ENST00000290902	2.31538	5.69221	39.0617	4.10622e-10	2.39005e-06	SPON2	10417
ENST00000509697	1.8238	3.69199	48.7149	2.9601e-12	8.18497e-08	SPON2	10417
ENST00000502657	1.40814	2.85556	20.9521	4.70911e-06	0.00154896	SPON2	10417
ENST00000400762	1.5682	4.75149	47.3209	6.02663e-12	8.18497e-08	SPON2	10417
ENST00000505653	1.55887	2.61185	21.1963	4.14556e-06	0.00145609	SPON2	10417
ENST00000431380	1.35301	4.46807	18.5359	1.66733e-05	0.00345487	SPON2	10417
ENST00000369732	-0.730265	3.18993	12.6839	0.000368826	0.0279841	OVGP1	5016
ENST00000610854	-1.76866	2.87246	15.32	9.07513e-05	0.0110706	NEFL	4747
ENST00000374395	-0.885278	7.23526	12.3893	0.000431812	0.0307603	RCAN3	11123
ENST00000524189	0.825117	6.20029	44.0367	3.22282e-11	2.18851e-07	KIF13B	23303
ENST00000449076	-0.687352	5.70041	16.2769	5.47263e-05	0.00790698	TESPA1	9840
ENST00000534358	-0.302173	8.65668	16.9998	3.73847e-05	0.00602056	KMT2A	4297
ENST00000360270	0.258455	10.5812	11.2983	0.000775768	0.0440221	MSN	4478
ENST00000570106	2.85082	2.98818	15.6648	7.56198e-05	0.00957409	NA	NA
ENST00000381031	0.738501	6.35348	13.9331	0.000189429	0.0189169	TTC38	55020
ENST00000267890	-0.2912	6.0106	11.6892	0.000628645	0.0391644	TTBK2	146057
ENST00000215832	0.525557	8.28261	20.0916	7.38195e-06	0.00207426	MAPK1	5594
ENST00000491588	0.571681	3.97289	11.0397	0.000891821	0.0481276	MAPK1	5594
ENST00000398822	0.429306	5.6716	13.3452	0.00025909	0.0225865	MAPK1	5594
ENST00000262384	-0.273237	6.06919	15.0508	0.000104658	0.0122887	N4BP1	9683
ENST00000297258	0.953067	3.18085	12.3412	0.00044306	0.0311013	FABP5	2171
ENST00000377669	-0.325662	7.7751	15.3862	8.76271e-05	0.0107538	KLF12	11278
ENST00000261017	-0.33894	5.53697	12.6952	0.000366587	0.0278903	ABI2	10152
ENST00000394464	-0.566558	6.16199	12.0641	0.000514031	0.0339995	NR3C1	2908
ENST00000503201	-0.696765	4.10168	14.9786	0.000108738	0.0126222	NR3C1	2908
ENST00000361891	0.253054	6.46611	12.3441	0.000442374	0.0311013	ILF2	3608
ENST00000488266	2.03668	2.7006	11.2399	0.00080056	0.0451773	LAT2	7462
ENST00000275635	1.73319	4.52343	13.4552	0.000244327	0.0219115	LAT2	7462
ENST00000341272	2.75053	4.34549	15.5069	8.2203e-05	0.0102112	NA	NA
ENST00000262865	3.73445	4.48669	16.6986	4.38131e-05	0.00676183	BPI	671
ENST00000226279	1.25804	4.71151	12.2566	0.000463623	0.0321803	CD38	952
ENST00000310128	1.64779	3.28698	11.1914	0.000821793	0.0456796	KCNE3	10008
ENST00000344721	-0.66868	4.8719	10.9407	0.000940762	0.0494506	NR3C2	4306
ENST00000487273	1.37024	3.12591	11.2682	0.000788474	0.0446809	ADAM9	8754
ENST00000380615	0.974157	4.60604	24.2386	8.51098e-07	0.00050083	KATNAL1	84056
ENST00000380617	0.931683	2.82015	11.6632	0.000637478	0.0394998	KATNAL1	84056
ENST00000284984	2.56345	2.8756	16.3535	5.25592e-05	0.00775895	ADAMTS1	9510
ENST00000398598	-0.751671	5.75229	12.8395	0.000339384	0.0266433	MX1	4599
ENST00000264709	-0.544616	5.77304	12.7352	0.000358834	0.0274818	DNMT3A	1788
ENST00000311893	-0.249648	6.22394	13.9136	0.000191404	0.0189422	ISCU	23479
ENST00000494604	-0.75266	3.19728	11.3726	0.000745363	0.0431379	MCUB	55013
ENST00000373449	0.24235	6.42584	11.9213	0.000554962	0.0358342	AK2	204
ENST00000297632	-0.497861	5.28856	17.6768	2.61801e-05	0.00482661	TMEM65	157378
ENST00000332687	-0.377861	5.67798	11.5151	0.000690318	0.0413622	RLIM	51132
ENST00000216797	0.82274	6.13939	12.3561	0.000439544	0.0309841	NFKBIA	4792
ENST00000557389	1.88476	3.89745	13.7575	0.000207987	0.0197834	NFKBIA	4792
ENST00000555371	1.60147	4.13032	13.0885	0.000297117	0.0243952	NFKBIA	4792
ENST00000556664	2.09941	2.63497	19.9422	7.98169e-06	0.00215128	NFKBIA	4792
ENST00000557459	1.76296	3.5101	15.7063	7.3977e-05	0.00956863	NFKBIA	4792
ENST00000555629	2.36258	2.51158	18.4835	1.71378e-05	0.00352658	NFKBIA	4792
ENST00000372231	-0.427218	5.92404	14.7505	0.000122718	0.0136986	ANXA11	311
ENST00000278949	-0.468564	4.56697	13.0933	0.000296355	0.0243952	MPZL3	196264
ENST00000396128	-0.416423	4.67415	11.3245	0.000764905	0.0437715	KLHL28	54813
ENST00000375486	2.35604	3.89771	12.8896	0.000330413	0.0261913	PADI2	11240
ENST00000293362	0.295939	5.81934	11.341	0.000758134	0.0435062	PSME3	10197
ENST00000576209	0.508099	8.84315	11.002	0.000910122	0.0485366	ACTG1	71
ENST00000263073	-0.258459	5.80754	11.2295	0.000805093	0.0452451	SMG6	23293
ENST00000317881	0.441338	7.0061	16.3364	5.30354e-05	0.00777122	SLC25A5	292
ENST00000309859	-0.198454	7.16069	13.0158	0.00030888	0.0249702	GGA2	23062
ENST00000382592	0.901234	4.01188	15.1202	0.000100877	0.011948	LATS2	26524
ENST00000377990	-0.686092	5.77743	28.6536	8.65538e-08	0.000106865	CEP68	23177
ENST00000335154	-0.317276	6.62097	10.927	0.000947744	0.0496335	FMNL3	91010
ENST00000370355	1.1718	4.19067	26.058	3.31313e-07	0.00027549	SCD	6319
ENST00000264192	0.377115	7.74311	13.6262	0.000223046	0.0207959	CYTIP	9595
ENST00000618156	-0.337936	6.47036	11.3655	0.000748216	0.0432416	PPP1R2	5504
ENST00000565644	1.3934	5.0458	20.3112	6.58147e-06	0.00203148	SLC7A5	8140
ENST00000261622	1.82174	4.34068	19.0259	1.28956e-05	0.00290286	SLC7A5	8140
ENST00000476324	-0.477541	6.53211	10.9447	0.000938728	0.0494154	GIMAP5	55340
ENST00000311672	0.302056	5.982	17.2305	3.31085e-05	0.00558671	UQCRH	7388
ENST00000304625	3.13907	3.53294	20.7816	5.14745e-06	0.0016258	RNASE2	6036
ENST00000506834	1.84268	3.07413	10.9462	0.000937963	0.0494154	HK3	3101
ENST00000409064	-0.26352	6.97443	13.9557	0.000187174	0.0187376	KDM3A	55818
ENST00000259006	-0.311091	6.17464	11.0956	0.000865347	0.047136	LIMD2	80774
ENST00000583211	-0.48255	7.46665	20.9477	4.71987e-06	0.00154896	LIMD2	80774
ENST00000374525	0.665695	5.07082	11.3827	0.000741298	0.0430249	AKAP2	11217
ENST00000368653	2.26643	4.51164	15.6918	7.45474e-05	0.00957409	MKI67	4288
ENST00000241453	3.48006	2.7745	19.7965	8.61401e-06	0.0022498	FLT3	2322
ENST00000380987	2.95607	2.10506	19.1095	1.23426e-05	0.00280943	FLT3	2322
ENST00000277480	3.97206	5.02706	12.9735	0.000315939	0.0252932	LCN2	3934
ENST00000614982	0.541018	5.02977	12.153	0.000490098	0.0330059	CLIC1	1192
ENST00000585679	1.13539	2.30056	11.8458	0.000577927	0.0367578	BORCS8	729991
ENST00000353411	-0.630328	5.95351	25.8407	3.70786e-07	0.00029406	SKP1	6500
ENST00000559916	-0.438191	6.23745	11.6354	0.000647096	0.039887	B2M	NA
ENST00000216133	-0.473662	7.11409	19.1987	1.17795e-05	0.00278724	CBX7	23492
ENST00000393409	-0.482938	4.60163	13.4524	0.000244693	0.0219115	PLXNA1	5361
ENST00000555003	-0.66829	5.76134	13.5319	0.000234548	0.021572	IL11RA	3590
ENST00000556792	-1.32953	2.12598	12.5913	0.00038754	0.028605	IL11RA	3590
ENST00000555981	-1.02548	2.73344	11.9756	0.000539004	0.0352507	IL11RA	3590
ENST00000602473	-0.921092	3.70749	20.0449	7.56442e-06	0.00209663	IL11RA	3590
ENST00000249364	0.563447	4.73738	14.6275	0.000130992	0.0144638	CALU	813
ENST00000333598	2.99819	3.02288	20.9201	4.78855e-06	0.00154896	MCEMP1	199675
ENST00000382952	0.443488	6.65049	13.7926	0.000204141	0.0195247	CTBP1	1487
ENST00000435136	1.14468	4.99398	12.9749	0.000315693	0.0252932	SH3BP2	6452
ENST00000442312	0.593878	7.33747	12.1877	0.000481045	0.0327754	SH3BP2	6452
ENST00000618072	0.887327	3.15504	11.0533	0.000885318	0.0479036	CDK2AP1	8099
ENST00000236826	3.92457	5.03098	12.3826	0.00043335	0.0307603	MMP8	4317
ENST00000317168	0.724295	4.09426	20.9225	4.78233e-06	0.00154896	ASCC1	51008
ENST00000257770	-0.957337	4.4928	11.5609	0.000673525	0.0407153	NT5E	4907
ENST00000368463	-0.566585	8.54642	22.3909	2.2243e-06	0.000974482	PBXIP1	57326
ENST00000257787	0.536118	5.28224	18.9149	1.3668e-05	0.00302974	AKIRIN2	55122
ENST00000054950	0.942136	3.71461	16.1398	5.8836e-05	0.00812614	RCN1	5954
ENST00000263967	-0.307905	5.82971	11.4076	0.000731453	0.0429428	PIK3CA	5290
ENST00000293925	0.692735	6.1217	12.9378	0.000322016	0.0256756	CRAMP1	57585
ENST00000255305	-0.271889	6.34439	13.1949	0.000280705	0.0237283	XPO4	64328
ENST00000299663	2.85343	3.67945	13.0785	0.000298708	0.0243952	CLEC4E	26253
ENST00000545274	3.32677	2.51944	19.2636	1.13856e-05	0.00273307	CLEC4E	26253
ENST00000400299	-0.726494	3.23018	11.3741	0.000744743	0.0431379	SELENOM	140606
ENST00000437180	-0.603111	5.24971	13.2448	0.000273342	0.0233481	RUNX1	861
ENST00000377482	1.02834	2.39969	12.551	0.000395987	0.0290713	ERRFI1	54206
ENST00000336023	0.825477	7.77547	24.0366	9.4522e-07	0.000530027	TUBA1B	10376
ENST00000568517	0.410141	4.89424	11.3998	0.000734501	0.0429979	COX5A	9377
ENST00000565736	-0.418379	4.64063	12.7506	0.000355893	0.0274152	KIF22	3835
ENST00000621055	0.541018	5.02977	12.153	0.000490098	0.0330059	CLIC1	1192
ENST00000296511	0.637906	6.49313	11.7645	0.000603726	0.0377484	ANXA5	308
ENST00000321250	-0.480491	6.57102	13.9234	0.000190416	0.0189422	LEPROTL1	23484
ENST00000267012	0.27683	8.50426	11.1657	0.000833238	0.0460522	NA	NA
ENST00000334660	0.416802	5.72687	10.9896	0.000916252	0.0487997	CHP1	11261
ENST00000304567	2.16039	3.79488	21.3092	3.90846e-06	0.00142184	RRM2	6241
ENST00000264748	-0.669241	3.42828	11.2136	0.000811984	0.0452578	FGFRL1	53834
ENST00000383251	1.05368	3.34644	11.885	0.00056589	0.0361956	HLA-DQA1	3117
ENST00000300933	0.528078	7.39379	15.4656	8.40211e-05	0.0103752	TPM4	7171
ENST00000507297	0.476964	6.20033	19.126	1.22365e-05	0.00280943	TMEM173	340061
ENST00000510817	1.38828	3.3032	20.2208	6.89999e-06	0.00205915	TMEM173	340061
ENST00000429094	-1.27322	5.11799	10.9344	0.000943929	0.0494974	NELL2	4753
ENST00000547636	-1.05814	2.24254	11.8994	0.000561518	0.0360171	NELL2	4753
ENST00000240364	-0.314272	6.83381	12.9058	0.000327559	0.0260157	FAM117A	81558
ENST00000512706	1.06255	2.56303	10.9587	0.000931654	0.0492169	RCHY1	25898
ENST00000297689	2.0945	4.74704	30.589	3.18896e-08	5.61416e-05	NFIL3	4783
ENST00000025301	-0.292924	6.87832	15.8844	6.73299e-05	0.00891662	AKAP11	11215
ENST00000220562	0.506322	5.90225	22.1396	2.53519e-06	0.00107598	EXTL3	2137
ENST00000272117	-0.350647	7.7746	17.3604	3.09195e-05	0.00540549	ITPKB	3707
ENST00000371485	2.35814	2.3371	25.1952	5.18107e-07	0.000370347	CEP55	55165
ENST00000376753	0.839598	4.55699	21.8725	2.91383e-06	0.00117546	FBXO6	26270
ENST00000366991	2.8225	2.38284	27.8427	1.31591e-07	0.000144907	DTL	51514
ENST00000531525	-0.692196	3.6302	13.1077	0.000294089	0.0243685	ATM	472
ENST00000374586	-0.359996	6.31069	19.4014	1.05929e-05	0.00262189	TMEM245	23731
ENST00000475407	-1.00503	3.31252	13.4285	0.000247834	0.0221442	GOLGA1	2800
ENST00000561069	1.50343	4.25168	16.1666	5.80068e-05	0.00809699	APBA2	321
ENST00000558804	1.5502	2.79121	18.2772	1.90982e-05	0.00381145	APBA2	321
ENST00000504771	-0.401543	5.762	12.3701	0.000436258	0.0308057	TNFAIP8	25816
ENST00000368575	1.98939	1.95785	15.6979	7.43085e-05	0.00957409	RAB13	5872
ENST00000393196	0.566471	3.7675	11.3421	0.000757677	0.0435062	NME1	4830
ENST00000480503	0.46724	5.25401	15.7573	7.20103e-05	0.00940621	MYO1G	64005
ENST00000513000	-0.763838	6.49348	24.9615	5.84869e-07	0.000397165	INPP4B	8821
ENST00000369367	-0.262794	7.41936	12.6368	0.000378236	0.028122	SCAF11	9169
ENST00000515007	2.29371	2.6329	12.0045	0.000530719	0.0348768	LHFPL2	10184
ENST00000377346	-0.432606	8.44559	25.7342	3.91814e-07	0.000295631	PIK3CD	5293
ENST00000361110	-1.2431	3.07647	13.3878	0.000253261	0.0224812	PIK3CD	5293
ENST00000308448	-0.43456	4.4785	12.0904	0.000506833	0.0336663	ATAD1	84896
ENST00000336431	-0.549128	4.82421	11.5497	0.000677609	0.0407838	GGT7	2686
ENST00000284061	-0.40894	5.39452	12.6936	0.000366905	0.0278903	DGKE	8526
ENST00000547649	0.398426	8.55315	14.4607	0.000143117	0.0153856	MYL6	4637
ENST00000268989	-0.568606	5.50035	11.3872	0.000739511	0.0430249	SGSM2	9905
ENST00000359376	1.95891	4.5173	24.3501	8.03208e-07	0.000488447	PLCG2	5336
ENST00000407981	3.62482	2.52581	21.0666	4.43585e-06	0.00150612	2001-03-01	64757
ENST00000329410	-0.331312	6.66936	10.9594	0.000931322	0.0492169	C16orf54	283897
ENST00000392937	-0.551295	3.81391	12.2647	0.000461598	0.0320945	BACE1	23621
ENST00000396463	0.780348	3.02814	12.2018	0.000477436	0.0326387	WRAP53	55135
ENST00000360578	-0.959373	2.87424	11.9435	0.000548388	0.035656	TPPP	11076
ENST00000415355	1.02501	4.14332	13.9098	0.000191794	0.0189422	GZMB	3002
ENST00000216341	1.0761	7.55059	16.4986	4.86854e-05	0.00729278	GZMB	3002
ENST00000526004	0.982625	3.13362	12.3394	0.000443498	0.0311013	GZMB	3002
ENST00000261233	2.80321	4.77444	15.1347	0.000100105	0.0118912	IRAK3	11213
ENST00000368020	-1.28093	2.62548	13.0781	0.000298773	0.0243952	USF1	7391
ENST00000479303	-0.458304	6.61355	19.2765	1.13088e-05	0.00273307	GSTK1	373156
ENST00000473649	-0.428083	5.86819	14.6857	0.000127008	0.0141388	GSTK1	373156
ENST00000275517	2.10959	2.41894	22.096	2.59355e-06	0.0010894	CDCA5	113130
ENST00000317025	-0.306365	7.00811	12.9897	0.000313216	0.0252207	NSD3	54904
ENST00000228945	0.28695	10.0317	26.8127	2.2416e-07	0.000217456	ARHGDIB	397
ENST00000622613	0.541018	5.02977	12.153	0.000490098	0.0330059	CLIC1	1192
ENST00000380358	-0.407234	8.37744	16.2284	5.61453e-05	0.00797067	CHD3	1107
ENST00000481999	-0.454386	5.92631	12.5351	0.000399369	0.0292135	CHD3	1107
ENST00000532247	-0.9786	2.68547	13.4811	0.000240983	0.0218683	IL32	9235
ENST00000548246	-2.28705	2.51882	11.355	0.000752461	0.0434253	IL32	9235
ENST00000302926	-0.735222	3.49294	11.3047	0.000773092	0.0439315	NLGN2	57555
ENST00000248437	0.682303	6.15901	27.8689	1.29822e-07	0.000144907	TUBA4A	7277
ENST00000498660	0.590143	5.18413	20.0785	7.43278e-06	0.00207426	TUBA4A	7277
ENST00000462806	0.654492	3.71402	11.6657	0.000636642	0.0394998	TUBA4A	7277
ENST00000503026	0.358295	6.43932	16.166	5.80248e-05	0.00809699	CCT5	22948
ENST00000619987	-0.792104	2.93491	11.0555	0.000884264	0.0479036	MESDC2	23184
ENST00000228534	-0.821366	2.82386	11.1459	0.000842196	0.0462459	IL23A	51561
ENST00000374523	1.84841	2.50389	21.1447	4.25877e-06	0.00148307	KIFC1	3833
ENST00000521420	-0.185416	8.80235	11.1527	0.000839102	0.0461909	CYFIP2	26999
ENST00000592502	-0.4297	5.76353	12.5077	0.000405282	0.0295536	ZNF101	94039
ENST00000242465	1.25434	8.55802	20.3938	6.30331e-06	0.00196047	SRGN	5552
ENST00000261479	0.407886	6.18933	13.2506	0.000272499	0.023325	PSMA6	5687
ENST00000415497	0.701613	7.84285	19.3317	1.09867e-05	0.00269665	CCND3	896
ENST00000303004	0.859644	4.53192	11.3888	0.000738896	0.0430249	CEBPB	1051
ENST00000274364	0.492802	6.35179	13.6919	0.000215387	0.0203613	IQGAP2	10788
ENST00000253693	-0.331222	5.89169	13.4539	0.000244495	0.0219115	CAPN7	23473
ENST00000263026	-0.374749	5.15931	14.3686	0.000150284	0.0158222	EEF2K	29904
ENST00000297423	1.75759	3.96376	24.2175	8.60448e-07	0.00050083	SPIDR	23514
ENST00000542946	-0.621275	3.9119	12.6207	0.000381496	0.0282612	TMEM138	51524
ENST00000264158	-0.758188	4.00582	11.0027	0.000909808	0.0485366	RAB3GAP1	22930
ENST00000552864	2.77433	2.42121	17.2866	3.21448e-05	0.00552166	LIN7A	8825
ENST00000268383	-0.491072	6.01596	18.5323	1.67046e-05	0.00345487	CDR2	1039
ENST00000396394	0.595217	5.63404	12.4822	0.000410852	0.0297331	PSMA1	5682
ENST00000469117	-1.1181	2.64309	14.9581	0.000109925	0.0127034	ARHGAP15	55843
ENST00000227155	-0.900737	4.68695	18.8354	1.425e-05	0.00310482	CD82	3732
ENST00000530931	-1.15365	2.86407	13.2107	0.000278363	0.0236283	CD82	3732
ENST00000367928	3.18284	3.22479	14.2246	0.000162234	0.0168195	VNN1	8876
ENST00000261401	1.15955	4.72532	15.974	6.42175e-05	0.00864095	CORO1C	23603
ENST00000421578	1.45394	2.34674	12.7414	0.000357656	0.0274432	CORO1C	23603
ENST00000312989	0.668532	5.67052	16.6703	4.4471e-05	0.00679342	PPP1CA	5499
ENST00000340450	0.366752	8.68581	14.8724	0.000115032	0.0131284	CAP1	10487
ENST00000379412	0.462717	6.85858	12.5066	0.000405526	0.0295536	LDHA	3939
ENST00000219281	0.414401	5.89531	13.8353	0.000199547	0.0193414	USB1	79650
ENST00000304332	0.67083	5.6402	17.3417	3.12266e-05	0.00541403	H2AFY	9555
ENST00000389301	0.990489	3.1193	18.7876	1.46113e-05	0.00313328	FANCA	2175
ENST00000320672	-0.718566	3.36206	13.5909	0.000227283	0.0210943	SSBP2	23635
ENST00000553630	0.335822	7.33844	12.2951	0.000454155	0.0316851	CALM1	801
ENST00000359156	4.43376	3.10344	25.7616	3.86304e-07	0.000295631	CD163	9332
ENST00000537044	3.65908	3.127	19.9727	7.8556e-06	0.00214811	CD163	9332
ENST00000609870	0.643327	4.37857	11.3828	0.000741271	0.0430249	CELF2	10659
ENST00000562648	-0.998904	3.97121	15.6807	7.49855e-05	0.00957409	FBXL16	146330
ENST00000562563	-2.33273	2.65484	13.2222	0.000276646	0.0235317	FBXL16	146330
ENST00000456113	-1.83011	3.64322	20.1262	7.24985e-06	0.00205915	LTB	4050
ENST00000471690	-1.54792	2.72312	30.7472	2.93934e-08	5.44365e-05	LTB	4050
ENST00000535366	-0.554715	5.23943	11.2205	0.000809003	0.0452578	ENO2	2026
ENST00000229277	-0.432808	5.30711	12.0161	0.000527422	0.0347723	ENO2	2026
ENST00000275532	-0.347373	6.29509	12.1984	0.000478301	0.032643	KCTD7	154881
ENST00000331426	-0.497789	4.5002	11.3429	0.000757384	0.0435062	RBM43	375287
ENST00000346991	0.950685	2.50065	11.5103	0.000692122	0.0413934	KNL1	57082
ENST00000304842	2.11237	2.45269	12.9732	0.000315979	0.0252932	TPST1	8460
ENST00000288207	2.30411	2.20265	22.8426	1.75824e-06	0.000836994	CCNB2	9133
ENST00000296504	1.80798	3.76388	24.6163	6.99576e-07	0.000443627	SAP30	8819
ENST00000302759	1.68571	2.35066	12.4158	0.000425727	0.0305525	BUB1	699
ENST00000356956	0.364827	8.86581	11.0296	0.000896698	0.0482423	IGF2R	3482
ENST00000488347	-0.713593	3.18883	12.4072	0.000427676	0.0306243	ZMAT1	84460
ENST00000515828	-1.12392	2.89255	17.2703	3.2422e-05	0.00552166	ANKRD13D	338692
ENST00000393562	0.608103	4.53517	14.3905	0.000148549	0.0156799	G6PD	2539
ENST00000621232	0.608103	4.53517	14.3905	0.000148549	0.0156799	G6PD	2539
ENST00000419727	2.86149	1.89359	17.9603	2.25565e-05	0.0043332	JDP2	122953
ENST00000267569	2.4791	2.71168	13.2544	0.000271939	0.023325	JDP2	122953
ENST00000429299	-1.83011	3.64322	20.1262	7.24985e-06	0.00205915	LTB	4050
ENST00000446745	-1.54792	2.72312	30.7472	2.93934e-08	5.44365e-05	LTB	4050
ENST00000482429	-1.36902	3.81887	30.5185	3.30699e-08	5.61416e-05	LTB	4050
ENST00000371623	1.54256	3.37615	16.8492	4.04713e-05	0.00643276	PTGDS	5730
ENST00000462514	1.46211	2.11777	13.6818	0.00021654	0.020387	PTGDS	5730
ENST00000369774	-1.22275	4.41194	15.9453	6.51992e-05	0.0087384	SH3PXD2A	9644
ENST00000360906	2.40234	2.35693	12.1184	0.000499255	0.03338	NLRC4	58484
ENST00000371558	0.710749	4.52334	16.007	6.31084e-05	0.00857097	UBE2A	7319
ENST00000406563	1.64454	3.93754	45.7339	1.35459e-11	1.37979e-07	TFEB	7942
ENST00000394283	1.50296	2.87486	30.0143	4.28867e-08	6.72067e-05	TFEB	7942
ENST00000403298	2.33845	3.42206	19.0574	1.26842e-05	0.00287114	TFEB	7942
ENST00000323274	2.58985	3.14785	29.5592	5.42355e-08	7.23081e-05	TYMS	7298
ENST00000581920	2.12512	2.32427	25.2231	5.10665e-07	0.000370347	TYMS	7298
ENST00000374005	1.08335	4.51508	11.3116	0.00077025	0.0438924	FGR	2268
ENST00000367879	0.935881	2.5876	11.3345	0.000760815	0.0435987	UCK2	7371
ENST00000442111	2.38923	3.17952	15.5475	8.04596e-05	0.0100252	GLT1D1	144423
ENST00000444782	-0.97997	3.01773	14.5527	0.000136293	0.0148083	RELL2	285613
ENST00000262133	-0.362376	8.58789	13.3769	0.000254739	0.0225632	RBL2	5934
ENST00000413543	-0.711095	3.55553	11.1243	0.000852048	0.0465984	JADE1	79960
ENST00000261597	0.862065	3.31992	13.7955	0.00020382	0.0195247	NDC80	10403
ENST00000381007	-0.630279	5.2822	38.6369	5.10452e-10	2.59973e-06	SGTB	54557
ENST00000314028	0.263177	6.71864	11.6319	0.000648311	0.0399015	CSNK1D	1453
ENST00000217957	-0.932849	4.07999	12.9232	0.000324527	0.0258253	VSIG1	340547
ENST00000285018	-2.31801	1.96402	29.5023	5.58493e-08	7.23081e-05	WNT7A	7476
ENST00000303155	2.17529	1.78786	19.9586	7.91393e-06	0.00214963	NETO2	81831
ENST00000221130	0.553628	6.02374	27.8571	1.30611e-07	0.000144907	GSR	2936
ENST00000373887	-0.437217	7.65511	14.5666	0.000135293	0.014739	TRAF1	7185
ENST00000540010	-1.0711	5.22776	13.7483	0.000209009	0.0198043	TRAF1	7185
ENST00000396290	1.22784	6.80222	31.5336	1.96021e-08	5.44365e-05	ID2	3398
ENST00000482657	1.62821	2.46202	17.3528	3.10447e-05	0.00540549	LCNL1	401562
ENST00000324460	0.44165	8.46724	15.8342	6.9143e-05	0.00908763	HSPA5	3309
ENST00000328090	-0.257665	6.59981	14.3553	0.000151351	0.0158934	FAM208B	54906
ENST00000392335	0.800409	3.99975	11.0167	0.000902947	0.0484074	ARMC6	93436
ENST00000229854	0.578526	6.2352	17.093	3.55934e-05	0.00582416	MCM3	4172
ENST00000546227	-1.05585	2.87437	17.5184	2.84542e-05	0.00507791	RHOF	54509
ENST00000366955	1.37938	3.7528	15.9728	6.426e-05	0.00864095	CENPF	1063
ENST00000301634	2.06017	2.60709	21.0906	4.38083e-06	0.00150071	TK1	7083
ENST00000278612	-0.45918	6.06401	15.8352	6.9105e-05	0.00908763	NPAT	4863
ENST00000416293	2.55027	2.74742	11.8146	0.000587687	0.0371236	ALDH2	217
ENST00000585482	-0.368746	5.43154	17.3772	3.06475e-05	0.00538233	SARM1	23098
ENST00000225655	0.417487	9.58288	11.3081	0.000771697	0.0439134	PFN1	5216
ENST00000399506	-1.29012	2.6159	11.4855	0.000701412	0.0417812	DLG4	1742
ENST00000522653	-1.11343	6.68061	23.4216	1.30109e-06	0.000646484	TCF7	6932
ENST00000395023	-0.844142	8.37538	20.7969	5.10647e-06	0.00162545	TCF7	6932
ENST00000517741	-1.12797	3.28474	16.8778	3.98655e-05	0.00636973	TCF7	6932
ENST00000524342	-1.07889	3.91017	24.594	7.0773e-07	0.000443627	TCF7	6932
ENST00000519238	-1.03189	3.09397	15.0883	0.0001026	0.0121169	TCF7	6932
ENST00000355857	0.377581	5.93196	12.2188	0.000473109	0.0325065	DBI	1622
ENST00000366835	-0.513555	7.93092	14.7533	0.000122535	0.0136986	TMEM63A	9725
ENST00000487971	-0.70122	3.22087	11.7634	0.000604064	0.0377484	TMEM63A	9725
ENST00000474478	-0.604636	5.12737	12.1531	0.00049007	0.0330059	TMEM63A	9725
ENST00000376117	-1.83011	3.64322	20.1262	7.24985e-06	0.00205915	LTB	4050
ENST00000493025	-1.54792	2.72312	30.7472	2.93934e-08	5.44365e-05	LTB	4050
ENST00000308666	-0.617166	5.6236	25.2619	5.00511e-07	0.000370347	ABCD2	225
ENST00000568406	-0.883645	3.79331	11.8738	0.000569288	0.036299	C1orf228	339541
ENST00000300408	0.436048	5.51475	16.6002	4.61462e-05	0.00698951	PHB	5245
ENST00000529924	-0.632253	6.93278	19.885	8.22423e-06	0.00219012	IL10RA	3587
ENST00000525467	-0.646067	4.4932	13.6197	0.000223829	0.0208212	IL10RA	3587
ENST00000546420	-0.884736	2.69608	12.0284	0.000523959	0.0346	BICDL1	92558
ENST00000367081	1.20841	4.65717	12.3828	0.000433304	0.0307603	SYTL3	94120
ENST00000360448	1.33738	5.37574	18.578	1.63096e-05	0.00342535	SYTL3	94120
ENST00000611299	1.38305	6.21052	23.7503	1.09678e-06	0.000595827	SYTL3	94120
ENST00000379328	-0.886802	4.8083	34.8652	3.53333e-09	1.30875e-05	GATA3	2625
ENST00000346208	-0.577368	4.67201	13.5404	0.000233483	0.0215227	GATA3	2625
ENST00000457552	-1.83011	3.64322	20.1262	7.24985e-06	0.00205915	LTB	4050
ENST00000474599	-1.54792	2.72312	30.7472	2.93934e-08	5.44365e-05	LTB	4050
ENST00000271324	0.449308	9.17775	37.7005	8.24823e-10	3.36066e-06	CD53	963
ENST00000307677	0.579136	5.71825	12.4719	0.00041312	0.0298443	BCL2L1	598
ENST00000355619	-0.341546	5.77099	11.3917	0.000737744	0.0430249	FBXL3	26224
ENST00000612677	2.76357	2.24569	16.1551	5.83605e-05	0.00809699	RAB44	401258
ENST00000270776	1.08491	6.19117	14.8434	0.000116814	0.0132378	PGD	5226
ENST00000373674	-1.87703	2.86001	11.6009	0.000659184	0.0401462	PI16	221476
ENST00000304895	0.487553	5.14773	20.0115	7.69761e-06	0.00211913	GUSB	2990
ENST00000272167	-0.572711	4.44049	12.5964	0.000386485	0.0285788	EPHX1	2052
ENST00000284073	-0.283654	6.52791	11.1966	0.000819472	0.0456128	MSI2	124540
ENST00000439211	0.59207	5.12808	14.9558	0.00011006	0.0127034	DHFR	1719
ENST00000321016	-1.42919	2.6844	13.4154	0.000249567	0.0222017	IGSF9B	22997
ENST00000563808	-1.09508	2.93953	15.0205	0.000106348	0.0123801	HAPLN3	145864
ENST00000378814	2.24261	2.69521	19.2534	1.14468e-05	0.00273307	KIF13A	63971
ENST00000439696	-0.505953	6.7579	14.7633	0.000121884	0.0136805	ZFP36L1	677
ENST00000587424	-0.296963	6.69035	24.6713	6.79888e-07	0.000442977	SRSF8	10929
ENST00000312943	2.1472	3.1605	12.3285	0.000446092	0.0312295	DOK3	79930
ENST00000379284	2.11236	4.45424	21.6719	3.23492e-06	0.00125527	GFOD1	54438
ENST00000379287	1.55941	4.37163	17.8759	2.35784e-05	0.00444758	GFOD1	54438
ENST00000341500	2.22859	2.21868	17.7626	2.50249e-05	0.00465578	INSR	3643
ENST00000374270	0.860796	4.65166	14.848	0.00011653	0.0132378	SUSD1	64420
ENST00000457805	0.632449	4.49819	11.9301	0.000552342	0.0357784	PTP4A2	8073
ENST00000261461	0.35158	6.93932	13.1125	0.000293329	0.0243685	PPP2R5A	5525
ENST00000367771	-0.440312	4.39852	11.6218	0.000651838	0.0399977	SCYL3	57147
ENST00000253462	1.84034	2.40385	21.4382	3.65426e-06	0.00136596	GINS2	51659
ENST00000389622	-0.707225	4.12296	13.2003	0.00027991	0.0237103	CRYBG3	131544
ENST00000357266	2.78698	8.52695	17.2262	3.31824e-05	0.00558671	FKBP5	2289
ENST00000542713	1.63323	4.66076	19.4183	1.04998e-05	0.00262189	FKBP5	2289
ENST00000339526	1.84374	5.95892	24.0203	9.53243e-07	0.000530027	GLUL	2752
ENST00000463851	1.67381	3.84223	23.7229	1.11252e-06	0.000596427	GLUL	2752
ENST00000461447	1.96171	2.74181	16.027	6.24465e-05	0.00850943	GLUL	2752
ENST00000489818	1.68873	3.5646	27.0868	1.94517e-07	0.000193302	GLUL	2752
ENST00000417584	1.62431	5.32298	20.1544	7.14358e-06	0.00205915	GLUL	2752
ENST00000621524	1.40093	3.5283	14.1605	0.000167854	0.0171721	NA	NA
ENST00000276110	-0.631755	3.8465	11.8072	0.000590035	0.0371567	IL2RG	3561
ENST00000380739	0.499106	6.92116	12.1434	0.000492629	0.0331216	SERPINB1	1992
ENST00000368678	0.476507	6.84099	15.6191	7.74695e-05	0.00971205	FYN	2534
ENST00000395284	2.00997	2.14879	18.2693	1.9177e-05	0.00381145	CDK1	983
ENST00000227214	-0.572262	4.99667	11.6638	0.00063727	0.0394998	PLEKHB1	58473
ENST00000426216	-0.779928	4.01705	14.8906	0.000113931	0.0130394	ATP9B	374868
ENST00000345122	-0.894182	3.72405	13.3566	0.00025752	0.0225834	ARHGAP5	394
ENST00000330236	-0.318028	6.21324	11.99	0.000534867	0.0350928	ZKSCAN8	7745
ENST00000551025	-0.41727	5.87914	11.6555	0.000640138	0.0395178	CASP8AP2	9994
ENST00000238647	0.964618	4.81982	26.6754	2.4067e-07	0.00022286	IRF2BPL	64207
ENST00000398606	0.598523	6.19867	15.4653	8.40323e-05	0.0103752	GSTP1	2950
ENST00000252797	-0.899483	3.13521	13.9712	0.000185634	0.0186293	ZNF764	92595
ENST00000336278	0.557382	6.22389	16.5555	4.72466e-05	0.00712969	SNTB2	6645
ENST00000508784	-0.425533	4.8418	14.5849	0.000133985	0.0146356	ZNF827	152485
ENST00000529945	-0.438791	4.87986	12.8077	0.000345188	0.0269432	PDE4DIP	9659
ENST00000301012	0.679567	4.23541	13.7601	0.0002077	0.0197834	MVD	4597
ENST00000318312	-0.567358	3.75541	11.0096	0.000906424	0.04853	BBS1	582
ENST00000618014	2.0671	1.83481	15.0547	0.000104441	0.0122887	CCNA2	890
ENST00000330459	0.681852	4.52481	14.8908	0.000113914	0.0130394	KPNA2	3838
ENST00000355666	-0.293541	7.80453	12.3027	0.000452295	0.0316094	TTC3	7267
ENST00000372224	1.61635	2.44249	17.0976	3.55064e-05	0.00582416	KIF2C	11004
ENST00000426532	3.99698	6.38215	11.8093	0.000589351	0.0371567	LTF	4057
ENST00000417439	3.8165	5.16213	10.9648	0.000928567	0.0491983	LTF	4057
ENST00000248594	0.896712	5.56314	13.5221	0.000235774	0.021636	PTPN12	5782
ENST00000223210	-0.35024	6.42629	11.2208	0.000808842	0.0452578	ZNF862	643641
ENST00000284268	-0.349491	6.5874	21.3438	3.83868e-06	0.00142177	ANKH	56172
ENST00000276077	-0.650053	5.11652	18.3815	1.80805e-05	0.00364689	GPR174	84636
ENST00000380702	0.775439	4.78056	12.5354	0.000399319	0.0292135	PDE4A	5141
ENST00000316448	0.525945	8.41575	19.5039	1.00395e-05	0.00254068	CALR	811
ENST00000263650	1.7052	5.38741	24.4219	7.73834e-07	0.000477714	OSBPL5	114879
ENST00000534491	0.832066	4.9104	11.404	0.000732849	0.0429629	OSBPL5	114879
ENST00000532951	1.18683	2.54566	16.759	4.24404e-05	0.00662526	OSBPL5	114879
ENST00000264233	1.73801	2.25099	21.9822	2.75192e-06	0.00113257	POLQ	10721
ENST00000262293	1.18605	2.34015	15.8824	6.74043e-05	0.00891662	PRR11	55771
ENST00000378165	-0.529189	4.72083	14.5221	0.000138526	0.0150109	NMT2	9397
ENST00000393150	0.549585	6.24363	15.7393	7.26971e-05	0.00946317	CASP4	837
ENST00000486265	-1.54792	2.72312	30.7472	2.93934e-08	5.44365e-05	LTB	4050
ENST00000421268	-1.83011	3.64322	20.1262	7.24985e-06	0.00205915	LTB	4050
ENST00000557275	-0.417684	6.78126	19.5471	9.81489e-06	0.00249936	SYNE3	161176
ENST00000234256	0.897514	3.91912	16.4379	5.0269e-05	0.00747504	SLC1A4	6509
ENST00000454366	1.46837	2.09593	14.2748	0.000157962	0.0164604	GTSE1	51512
ENST00000560409	0.862444	3.77383	15.6373	7.67255e-05	0.00964847	SEC11A	23478
ENST00000229201	1.02952	3.9489	19.3969	1.06178e-05	0.00262189	TIMELESS	8914
ENST00000376573	0.416247	8.73673	13.2239	0.000276403	0.0235317	PIP4K2A	5305
ENST00000425042	-1.47123	2.37926	20.8721	4.90986e-06	0.00157518	HID1	283987
ENST00000589123	-0.448443	4.35135	11.1615	0.000835134	0.0460522	NFIC	4782
ENST00000396161	-0.478006	4.45282	14.4424	0.000144508	0.0154537	ZNF134	7693
ENST00000367378	0.663338	3.95548	11.0752	0.000874881	0.0475282	PCMT1	5110
ENST00000618288	0.541018	5.02977	12.153	0.000490098	0.0330059	CLIC1	1192
ENST00000372397	0.835095	9.39468	17.6095	2.71236e-05	0.0049363	TSC22D3	1831
ENST00000395375	-0.748402	3.11188	11.25	0.000796237	0.0449957	ZNF273	10793
ENST00000395548	0.520709	4.67891	17.1948	3.37351e-05	0.00565639	AP3S1	1176
ENST00000335209	0.913724	3.20547	10.9819	0.000920082	0.0489397	TESC	54997
ENST00000360694	-0.721495	5.06738	24.0014	9.62644e-07	0.000530027	PPARD	5467
ENST00000293328	-0.171137	8.37746	11.5531	0.000676361	0.0407838	STAT5B	6777
ENST00000256497	-0.272285	7.40383	13.4981	0.000238807	0.0218161	EDEM1	9695
ENST00000263559	0.518211	5.43087	16.153	5.84262e-05	0.00809699	VPS26A	9559
ENST00000383493	-1.83011	3.64322	20.1262	7.24985e-06	0.00205915	LTB	4050
ENST00000474845	-1.54792	2.72312	30.7472	2.93934e-08	5.44365e-05	LTB	4050
ENST00000530167	0.987189	3.34608	17.9632	2.25221e-05	0.0043332	H2AFX	3014
ENST00000221954	2.75285	2.0851	19.1426	1.21308e-05	0.00280827	CEACAM4	1089
ENST00000395042	0.85058	5.57253	11.4077	0.000731417	0.0429428	RGS19	10287
ENST00000359213	1.1904	3.08609	11.8244	0.000584598	0.0370433	B4GALT4	8702
ENST00000209728	2.0233	2.19899	23.3499	1.35054e-06	0.000662967	CDC6	990
ENST00000372360	0.344288	8.72179	14.0644	0.000176658	0.0179048	RPS24	6229
ENST00000403625	-0.913036	3.65141	18.9639	1.33218e-05	0.00298232	MAST4	375449
ENST00000263181	1.31232	1.88495	11.1827	0.000825648	0.0458313	KIF18A	81930
ENST00000611696	0.740856	7.58922	16.33	5.32144e-05	0.00777122	LPCAT1	79888
ENST00000412477	0.498277	6.15793	14.7707	0.000121405	0.0136645	ARRB2	409
ENST00000296978	-2.16849	1.6458	16.2465	5.5613e-05	0.00797067	TMEM200A	114801
ENST00000310389	-0.372371	5.20272	12.7503	0.000355945	0.0274152	ARL10	285598
ENST00000479040	2.07942	1.9551	19.7169	8.98016e-06	0.0023305	TFDP2	7029
ENST00000306042	0.481648	6.12559	11.902	0.000560731	0.0360171	PTPRE	5791
ENST00000227638	0.493708	4.76588	18.6567	1.56494e-05	0.00330374	PANX1	24145
ENST00000578189	-0.759452	4.80071	15.6578	7.58991e-05	0.00957409	NBPF19	100996717
ENST00000351273	2.39785	1.79954	11.9246	0.000553963	0.0358264	ACPP	55
ENST00000399300	-0.44812	4.89965	12.6386	0.000377869	0.028122	RBM12B	389677
ENST00000261366	0.874652	4.01622	13.0875	0.000297265	0.0243952	LMNB1	4001
ENST00000504788	1.14985	4.05745	18.9129	1.36823e-05	0.00302974	LMNB1	4001
ENST00000287387	1.58003	1.79855	11.8971	0.000562214	0.0360171	WDYHV1	55093
ENST00000404488	1.14493	2.42225	14.1861	0.000165586	0.016994	CRELD2	79174
ENST00000328268	0.70806	4.28583	14.841	0.000116964	0.0132378	CRELD2	79174
ENST00000452957	0.814856	5.34549	12.5014	0.000406647	0.0295536	NA	NA
ENST00000423656	-0.317492	5.87559	12.7613	0.000353867	0.0274106	DCAF1	9730
ENST00000284509	2.02446	2.49149	13.356	0.000257593	0.0225834	ATP8B4	79895
ENST00000606017	4.02425	4.50403	17.1161	3.51633e-05	0.00582396	CD24	100133941
ENST00000344423	-0.429971	5.87635	14.2753	0.000157926	0.0164604	ZNF395	55893
ENST00000264638	-1.14102	3.55424	14.2019	0.0001642	0.0169372	CNTNAP1	8506
ENST00000437100	-0.726891	3.2953	11.4732	0.000706082	0.0418757	CPNE1	8904
ENST00000354193	-0.445303	5.20166	18.8631	1.4044e-05	0.00308652	SVIP	258010
ENST00000286091	0.332706	6.61272	15.3616	8.87722e-05	0.0108617	PDIA4	9601
ENST00000616476	2.75285	2.0851	19.1426	1.21308e-05	0.00280827	CEACAM4	1089
ENST00000455086	-1.11692	3.05161	12.2466	0.000466108	0.032243	ASNS	440
ENST00000269033	0.529264	7.75054	26.69	2.38851e-07	0.00022286	SSH2	85464
ENST00000375249	-0.409007	4.76712	13.4162	0.000249456	0.0222017	HABP4	22927
ENST00000367066	-0.46781	7.24998	12.7056	0.000364571	0.0278166	TAGAP	117289
ENST00000344138	-0.349296	7.15	12.6737	0.000370832	0.0280088	GRAP2	9402
ENST00000393387	-0.28769	6.98015	12.6598	0.000373603	0.028085	PHF3	23469
ENST00000506572	1.61033	2.14001	15.0341	0.000105587	0.0123268	CCNB1	891
ENST00000465387	1.68215	2.01792	12.7715	0.000351935	0.0273649	RPL22	6146
ENST00000610213	-0.281077	5.88278	13.9934	0.000183458	0.018502	DCP1A	55802
ENST00000461737	-1.25172	2.33856	12.3874	0.000432248	0.0307603	MAPK3	5595
ENST00000458276	1.10875	3.27274	13.7547	0.000208303	0.0197834	ABHD5	51099
ENST00000175756	0.524921	6.97084	22.2513	2.39197e-06	0.00103679	PTPN18	26469
ENST00000462321	0.501614	5.77023	19.4712	1.02129e-05	0.00256861	PTPN18	26469
ENST00000342192	0.328247	6.76072	17.0465	3.64764e-05	0.00589759	UBE2L3	7332
ENST00000305885	0.801182	4.0591	15.4455	8.492e-05	0.0104531	FEN1	2237
ENST00000300026	0.366813	7.57247	12.6271	0.000380187	0.0282156	PPIB	5479
ENST00000394652	-0.333798	8.00999	13.2824	0.000267914	0.0231268	IL16	3603
ENST00000608382	-0.471992	5.75579	14.2499	0.000160073	0.0166377	ZBTB25	7597
ENST00000394715	-0.39148	4.93919	14.4372	0.000144908	0.0154559	ZBTB25	7597
ENST00000262464	2.31319	2.30365	13.0397	0.000304958	0.0247022	FBN2	2201
ENST00000535094	-1.08812	2.70968	11.2587	0.000792524	0.0448481	MCF2L	23263
ENST00000486556	-0.630235	4.41322	11.1087	0.000859246	0.0468663	TRADD	8717
ENST00000563348	-1.51163	1.80919	11.9356	0.000550708	0.0357294	TRADD	8717
ENST00000381151	-0.616882	5.81758	17.1567	3.44191e-05	0.00572397	SLC5A3	6526
ENST00000564447	-0.594061	4.35534	13.5118	0.000237065	0.0217056	LAT	27040
ENST00000537098	0.522086	5.94922	11.4504	0.000714774	0.0422681	CMIP	80790
ENST00000220597	-0.65862	7.5354	25.1256	5.37145e-07	0.000377335	PAG1	55824
ENST00000315717	0.358069	8.76173	15.6592	7.58439e-05	0.00957409	ARPC2	10109
ENST00000216605	0.619468	5.12275	19.1836	1.18731e-05	0.00278724	MTHFD1	4522
ENST00000535841	3.28102	5.75035	11.6085	0.000656524	0.0401041	NA	NA
ENST00000498907	0.991787	3.75498	11.3879	0.000739243	0.0430249	CEBPA	1050
ENST00000424649	0.574729	7.56661	22.0581	2.64515e-06	0.00109974	PXN	5829
ENST00000523944	1.23685	4.78838	24.2769	8.34356e-07	0.000499926	MCM4	4173
ENST00000544180	2.65471	3.79725	15.2229	9.55398e-05	0.0114828	PYGL	5836
ENST00000297107	0.494607	7.3093	15.2621	9.35771e-05	0.0113473	GALNT10	55568
ENST00000260359	2.17522	2.1126	17.9216	2.30196e-05	0.00436237	NUSAP1	51203
ENST00000414849	1.60814	2.62649	11.8178	0.000586673	0.0371171	NUSAP1	51203
ENST00000454652	-0.433371	5.50442	13.3347	0.000260546	0.0225865	KLHL24	54800
ENST00000461445	-0.994452	3.36453	17.2642	3.2525e-05	0.00552166	PLCD1	5333
ENST00000359606	-0.405226	6.10017	24.657	6.84948e-07	0.000442977	CBFA2T2	9139
ENST00000396856	0.568165	7.75038	11.1506	0.000840062	0.0461909	GAPDH	2597
ENST00000396859	0.553454	8.35656	21.211	4.11393e-06	0.00145609	GAPDH	2597
ENST00000344099	-0.662363	4.4434	22.5905	2.00476e-06	0.000897602	ZNF14	7561
ENST00000547178	0.897998	3.94655	17.6594	2.64207e-05	0.00484903	P2RX5	5026
ENST00000540918	-0.416679	5.33744	19.2494	1.14705e-05	0.00273307	TTC39C	125488
ENST00000295470	-0.40943	6.20599	12.3726	0.000435687	0.0308057	HNRNPDL	9987
ENST00000240587	0.982674	3.48308	12.9431	0.000321103	0.025653	TSHZ3	57616
ENST00000616643	0.646614	4.70435	15.1906	9.71859e-05	0.0115939	YWHAE	7531
ENST00000470592	0.728372	3.6647	11.3134	0.000769508	0.0438924	MTHFD2	10797
ENST00000408927	0.611643	5.35357	17.5999	2.72597e-05	0.0049363	RAP1GDS1	5910
ENST00000453712	0.757587	3.9609	11.5745	0.000668618	0.0404787	RAP1GDS1	5910
ENST00000584793	-1.01049	3.93527	13.8608	0.00019686	0.0191886	NBPF15	284565
ENST00000222120	1.11068	4.31597	13.0855	0.000297598	0.0243952	RAB3D	9545
ENST00000409806	-0.753658	4.31897	16.4711	4.93964e-05	0.00737218	ZC3H12D	340152
ENST00000490870	0.290173	6.17484	11.2156	0.00081114	0.0452578	PSMA5	5686
ENST00000374403	2.07843	1.91308	17.9521	2.2653e-05	0.0043332	KIF4A	24137
ENST00000359039	-0.336557	6.37108	17.3335	3.13601e-05	0.00541414	KLHL9	55958
ENST00000265056	0.958748	4.5394	17.5019	2.87021e-05	0.00508451	MCM2	4171
ENST00000373209	0.829314	9.51748	18.442	1.75151e-05	0.00356818	PRF1	5551
ENST00000441259	0.710337	6.74287	11.9103	0.000558236	0.0359317	PRF1	5551
ENST00000397560	-0.369293	6.24126	12.754	0.000355255	0.0274152	KDM7A	80853
ENST00000372621	0.504554	4.09058	12.2774	0.000458482	0.0319323	CTPS1	1503
ENST00000340384	0.595985	5.07242	13.5665	0.00023026	0.0212737	TUBB4B	10383
ENST00000410062	0.894059	3.4844	13.9117	0.000191602	0.0189422	UBE2E3	10477
ENST00000225719	0.66756	6.65844	19.9318	8.02557e-06	0.00215128	CPD	1362
ENST00000327155	1.62931	2.62161	21.92	2.84256e-06	0.00115817	RBBP8	5932
ENST00000261208	2.6337	2.35445	13.4782	0.000241353	0.0218683	HAL	3034
ENST00000352433	0.997729	3.353	13.3376	0.000260142	0.0225865	PTTG1	9232
ENST00000377424	1.61413	2.23664	11.2264	0.000806416	0.045257	SLC2A5	6518
ENST00000228872	-0.643808	7.01667	30.1949	3.90728e-08	6.36792e-05	CDKN1B	1027
ENST00000285021	-0.242924	6.52763	12.5001	0.000406921	0.0295536	XPC	7508
ENST00000379384	1.94098	2.1891	17.2782	3.22867e-05	0.00552166	TM6SF1	53346
ENST00000425346	1.03226	3.19016	12.2528	0.00046457	0.0321912	CYB561D2	11068
ENST00000382044	-0.437676	5.14461	18.0665	2.13323e-05	0.00415867	TP53BP1	7158
ENST00000228865	-0.459628	6.27797	22.7892	1.80776e-06	0.000836994	CREBL2	1389
ENST00000366878	-1.45981	2.28267	12.6621	0.000373133	0.028085	SUSD4	55061
ENST00000307365	2.09433	6.99589	20.1249	7.25444e-06	0.00205915	DDIT4	54541
ENST00000361127	-0.387031	5.19861	11.0274	0.00089776	0.0482423	LRIG2	9860
ENST00000319555	1.04763	4.41249	15.685	7.48146e-05	0.00957409	ZFPM1	161882
ENST00000494426	1.80058	3.75676	29.5315	5.50157e-08	7.23081e-05	CLIC3	9022
ENST00000444479	-1.83011	3.64322	20.1262	7.24985e-06	0.00205915	LTB	4050
ENST00000464122	-1.54792	2.72312	30.7472	2.93934e-08	5.44365e-05	LTB	4050
ENST00000483328	-0.893413	3.45371	15.25	9.41744e-05	0.0113756	TYW5	129450
ENST00000369278	-0.286963	5.83539	12.8554	0.000336504	0.0265194	UFL1	23376
ENST00000611416	-0.321631	5.27627	11.6047	0.000657866	0.0401259	NA	NA
ENST00000244336	3.82816	4.06024	15.8839	6.73505e-05	0.00891662	CEACAM8	1088
ENST00000460911	1.28857	3.44756	11.4121	0.000729657	0.0429428	EZH2	2146
ENST00000261192	2.52387	2.40431	27.6724	1.43696e-07	0.000154072	BCAT1	586
ENST00000228862	-1.74764	1.76824	13.6765	0.00021716	0.020387	DUSP16	80824
ENST00000441497	1.39063	1.95679	12.1313	0.000495839	0.0332277	ECT2	1894
ENST00000302472	0.821162	5.76489	16.1874	5.73739e-05	0.00809699	PTGER4	5734
ENST00000249636	-0.329216	6.36718	13.9077	0.000192007	0.0189422	PIAS1	8554
ENST00000506190	0.702368	4.65007	12.5701	0.000391974	0.0288799	EMB	133418
ENST00000389501	-0.365557	5.02646	13.0654	0.0003008	0.0245116	SMYD5	10322
ENST00000359362	-0.670258	3.55872	12.4149	0.000425923	0.0305525	EDARADD	128178
ENST00000314583	0.258591	8.7068	11.0925	0.000866757	0.0471497	HCLS1	3059
ENST00000268638	1.33263	3.93751	11.0605	0.000881863	0.0478437	IRF8	3394
ENST00000357503	1.02298	3.063	11.6139	0.000654615	0.0401041	TOR4A	54863
ENST00000389341	-0.505111	5.48016	12.8723	0.000333484	0.0263835	POU2F2	5452
ENST00000524717	-0.559886	5.76675	14.204	0.000164025	0.0169372	MAML2	84441
ENST00000283415	1.23608	5.17615	13.3252	0.000261862	0.0226525	LPCAT1	79888
ENST00000395148	0.487639	6.53322	18.7921	1.45766e-05	0.00313328	CFLAR	8837
ENST00000490965	0.940286	3.82827	20.9194	4.79014e-06	0.00154896	CFLAR	8837
ENST00000372458	0.405594	5.51722	14.1426	0.00016946	0.0172182	ELOVL1	64834
ENST00000464344	-0.753963	3.25012	12.6473	0.000376105	0.028122	MTERF4	130916
ENST00000327473	-0.434601	4.45104	11.8286	0.000583275	0.0370171	TNFAIP8L1	126282
ENST00000307078	-3.27195	2.01619	25.8174	3.75298e-07	0.00029406	AXIN2	8313
ENST00000618960	-1.08322	3.54881	11.3151	0.000768784	0.0438924	AXIN2	8313
ENST00000379540	-0.368116	5.41401	16.7744	4.2098e-05	0.00659709	NFX1	4799
ENST00000462965	0.582512	6.29777	11.3438	0.000757	0.0435062	ARPC5	10092
ENST00000375370	0.491043	5.81585	18.7341	1.5027e-05	0.00320555	TFDP1	7027
ENST00000262177	0.540561	5.09425	26.1513	3.15683e-07	0.000267962	DNAJB6	10049
ENST00000313732	0.374027	6.05452	11.5933	0.000661895	0.0402511	ZDHHC7	55625
ENST00000313080	0.593664	5.20675	12.389	0.000431872	0.0307603	RHBDF2	79651
ENST00000300093	1.61748	2.20504	13.8753	0.000195351	0.0191793	PLK1	5347
ENST00000287497	1.16943	5.99933	18.0673	2.13231e-05	0.00415867	ITGAM	3684
ENST00000544665	1.03985	7.21586	18.1839	2.00572e-05	0.00396705	ITGAM	3684
ENST00000561838	0.955732	3.09912	13.8612	0.000196824	0.0191886	ITGAM	3684
ENST00000216268	0.83564	6.33624	47.424	5.71783e-12	8.18497e-08	ZBED4	9889
ENST00000531413	0.388536	6.9472	12.0124	0.000528479	0.0347857	CFL1	1072
ENST00000308162	0.312078	9.20676	11.4944	0.000698075	0.0416433	CFL1	1072
ENST00000369503	1.76761	3.19859	22.8043	1.79362e-06	0.000836994	SLC22A15	55356
ENST00000344096	-0.465191	7.60468	23.5126	1.241e-06	0.000640042	DYRK2	8445
ENST00000393555	-0.416415	5.71506	11.5229	0.000687443	0.0412507	DYRK2	8445
ENST00000368564	-0.519142	4.39101	11.5495	0.000677661	0.0407838	KPNA5	3841
ENST00000536315	-0.730117	3.60018	16.6913	4.39812e-05	0.00676216	RPS6KA5	9252
ENST00000265028	0.553337	4.9509	23.2482	1.42383e-06	0.000690624	DNAJB11	51726
ENST00000261313	-0.287093	6.75614	14.5977	0.00013308	0.0146151	PEBP1	5037
ENST00000616760	0.541018	5.02977	12.153	0.000490098	0.0330059	CLIC1	1192
ENST00000550050	0.874545	4.77889	12.2259	0.000471301	0.0324369	CD63	967
ENST00000479199	2.05362	3.25718	11.8446	0.000578288	0.0367578	GCA	25801
ENST00000233612	3.13332	3.8588	17.8663	2.36979e-05	0.00444953	GCA	25801
ENST00000332160	1.20523	4.55447	16.3124	5.37105e-05	0.00778783	METTL7A	25840
ENST00000222511	-0.721846	3.81353	12.0799	0.000509691	0.0337672	GTPBP10	85865
ENST00000314355	1.00977	2.56644	12.551	0.000395998	0.0290713	CKS2	1164
ENST00000304916	-0.605409	5.18476	23.4773	1.26396e-06	0.000643733	FAM84B	157638
ENST00000575282	-0.565295	5.0596	21.6023	3.35457e-06	0.00128942	SGSH	6448
ENST00000570923	-0.725415	3.33141	12.9913	0.000312935	0.0252207	SGSH	6448
ENST00000260970	-0.470438	4.49281	14.2773	0.000157754	0.0164604	PPIG	9360
ENST00000251195	1.24775	2.34065	17.4169	3.00144e-05	0.00529397	CLSPN	63967
ENST00000338222	-0.376282	6.13561	12.6777	0.000370041	0.0280088	UBQLN2	29978
ENST00000308873	0.64187	9.40795	17.5127	2.85402e-05	0.00507791	RUNX3	864
ENST00000375448	3.10687	3.63803	17.5271	2.83242e-05	0.00507791	PADI4	23569
ENST00000619727	0.541018	5.02977	12.153	0.000490098	0.0330059	CLIC1	1192
ENST00000550577	-2.09145	2.14193	11.0479	0.000887887	0.0479789	CRIP2	1397
ENST00000438704	0.948567	6.44565	27.2027	1.83206e-07	0.000186614	HMGB2	3148
ENST00000511316	0.684465	4.78323	11.1118	0.000857815	0.046851	HMGB2	3148
ENST00000249363	2.27542	2.2996	12.6718	0.000371214	0.0280088	LRRC4	64101
ENST00000263087	-1.1866	2.32537	13.0418	0.000304608	0.0247022	ITGAE	3682
ENST00000368737	3.61752	5.21229	14.505	0.000139787	0.0151074	S100A12	6283
ENST00000429175	0.241987	7.42301	11.7639	0.000603904	0.0377484	FLI1	2313
ENST00000380636	-0.592615	5.76926	16.3371	5.30152e-05	0.00777122	TMSB4X	7114
ENST00000367157	-0.797089	4.74645	11.0064	0.000907966	0.0485366	NUAK2	81788
ENST00000299138	-0.315843	5.55746	13.1628	0.000285567	0.0240395	VPS35	55737
ENST00000379757	0.774518	5.03475	22.5348	2.06376e-06	0.000913976	TXNDC5	81567
ENST00000502897	0.492001	5.458	12.0982	0.000504718	0.0336017	SUB1	10923
ENST00000541800	1.73875	1.96033	11.2353	0.000802555	0.0452231	PLBD1	79887
ENST00000541618	2.72788	2.6778	16.2355	5.59361e-05	0.00797067	PLBD1	79887
ENST00000540572	2.50504	2.14949	13.355	0.000257738	0.0225834	PLBD1	79887
ENST00000196061	0.909654	5.21701	15.044	0.000105035	0.0122976	PLOD1	5351
ENST00000272227	0.48745	7.10473	18.8235	1.4339e-05	0.0031076	PDIA6	10130
ENST00000368059	0.483511	6.35362	11.0255	0.000898683	0.0482423	SLAMF6	114836
ENST00000344686	-0.445292	5.8871	20.552	5.80325e-06	0.00181883	MAP3K14	9020
ENST00000237858	0.612616	5.38241	12.8238	0.000342244	0.0268162	GLRX	2745
ENST00000265036	1.99836	1.87638	17.7241	2.55366e-05	0.00472938	DEPDC1B	55789
ENST00000217026	2.09749	2.83213	21.8239	2.98859e-06	0.00118953	MYBL2	4605
ENST00000314340	0.986093	4.73471	13.0842	0.000297802	0.0243952	AGTRAP	57085
ENST00000400020	-0.382476	7.40495	12.8104	0.000344701	0.0269432	ANKRD12	23253
ENST00000303843	1.84284	2.19936	11.0362	0.00089349	0.0481539	REPS2	9185
ENST00000388901	-0.485268	4.05199	11.1687	0.000831877	0.0460516	COPS2	9318
ENST00000408965	1.75635	3.78299	15.188	9.73177e-05	0.0115939	CEBPD	1052
ENST00000548348	-1.82314	2.27394	24.823	6.28434e-07	0.000419753	PCED1B	91523
ENST00000368130	1.22954	2.87646	12.7464	0.000356701	0.0274215	AIM2	9447
ENST00000263382	1.47064	3.09263	25.0289	5.64787e-07	0.000390029	ASF1B	55723
ENST00000540271	1.08403	4.99318	14.6175	0.000131686	0.0145012	KLRD1	3824
ENST00000381908	1.10901	8.43887	20.1189	7.27758e-06	0.00205915	KLRD1	3824
ENST00000543420	1.1967	5.0315	13.4923	0.000239541	0.0218341	KLRD1	3824
ENST00000344825	1.26071	4.27589	16.8443	4.05758e-05	0.00643276	KLRD1	3824
ENST00000336164	1.22888	6.70952	13.3352	0.000260472	0.0225865	KLRD1	3824
ENST00000234040	-0.804137	4.48144	11.6253	0.000650612	0.0399827	PASK	23178
ENST00000472072	-1.33467	4.76197	29.47	5.67902e-08	7.23081e-05	PASK	23178
ENST00000489256	-1.19347	3.81363	24.0573	9.35099e-07	0.000530027	PASK	23178
ENST00000493544	-0.680478	3.65992	16.0325	6.22642e-05	0.00850943	PASK	23178
ENST00000306726	0.316875	6.02742	11.4594	0.000711325	0.0421253	PTPN9	5780
ENST00000308488	-0.362545	5.6767	12.1362	0.000494524	0.0331942	RSF1	51773
ENST00000367969	1.95986	4.94004	17.9999	2.20919e-05	0.00428624	FCGR3A	2214
ENST00000367967	1.34438	7.68334	25.836	3.71689e-07	0.00029406	FCGR3A	2214
ENST00000426740	1.74485	5.34468	19.11	1.23398e-05	0.00280943	FCGR3A	2214
ENST00000476031	1.38454	2.50431	11.9635	0.00054254	0.0353684	FCGR3A	2214
ENST00000538274	1.21786	5.05849	14.0015	0.000182662	0.0184675	KIAA0513	9764
ENST00000495875	-0.458735	4.64318	14.6799	0.000127401	0.0141439	MBNL1	4154
ENST00000286760	-0.309204	5.80478	16.0282	6.24055e-05	0.00850943	WHAMM	123720
ENST00000476489	-0.382549	4.92223	12.8683	0.000334195	0.0263885	NA	NA
ENST00000258229	-0.409167	5.82303	18.8569	1.40902e-05	0.00308652	PCNX2	80003
ENST00000559844	0.294428	6.07572	10.9664	0.000927777	0.0491983	SNX1	6642
ENST00000350051	2.59229	2.08384	21.0896	4.3831e-06	0.00150071	BIRC5	332
ENST00000612630	1.52412	2.37831	21.264	4.00171e-06	0.00144288	UHRF1	29128
ENST00000368489	-0.333713	8.68214	12.0885	0.000507341	0.0336663	ATP8B2	57198
ENST00000331340	0.409502	8.24879	13.04	0.000304908	0.0247022	IKZF1	10320
ENST00000316836	-0.333017	5.48074	14.4876	0.000141087	0.0152075	PNMA1	9240
ENST00000261304	0.497181	5.72083	11.4206	0.00072635	0.0428904	GALC	2581
ENST00000246672	-0.710127	4.17499	13.7994	0.000203399	0.0195247	NR1D1	9572
ENST00000296435	4.03884	4.39328	15.7292	7.30856e-05	0.00948344	CAMP	820
ENST00000316963	0.603375	4.74734	11.8792	0.000567639	0.0362506	LYPLA1	10434
ENST00000332549	3.87438	3.94559	18.7167	1.5165e-05	0.00321813	IL1R2	7850
ENST00000389243	-0.706535	4.04892	22.6019	1.9929e-06	0.000897602	POU6F1	5463
ENST00000368087	3.32361	2.91989	16.1611	5.81764e-05	0.00809699	ARG1	383
ENST00000394150	-1.18014	2.67519	12.2418	0.000467307	0.0322711	ZSCAN25	221785
ENST00000261847	-0.606904	5.44245	11.9812	0.000537398	0.0352021	SECISBP2L	9728
ENST00000351223	0.411396	5.74115	16.5321	4.78323e-05	0.00719144	NASP	4678
ENST00000370751	-1.11854	4.82266	11.1388	0.000845385	0.0463585	IFI44L	10964
ENST00000379380	-0.478236	5.02017	21.2401	4.05192e-06	0.00144817	LYRM7	90624
ENST00000321945	-0.7005	3.442	13.1271	0.000291058	0.0243009	FAM175A	84142
ENST00000373299	-1.24314	2.75918	22.5987	1.99616e-06	0.000897602	STXBP1	6812
ENST00000560741	0.721872	5.99708	15.5714	7.94478e-05	0.00992951	ISG20	3669
ENST00000306072	0.760071	3.9419	13.1371	0.000289506	0.0242657	ISG20	3669
ENST00000559876	1.05243	3.32189	11.6578	0.000639351	0.0395178	ISG20	3669
ENST00000597629	1.2406	7.51668	14.1571	0.000168164	0.0171721	ZFP36	7538
ENST00000594045	1.26482	4.17085	13.8262	0.000200521	0.0193603	ZFP36	7538
ENST00000600033	1.22796	3.2606	16.0829	6.06282e-05	0.00834538	ZFP36	7538
ENST00000303383	1.96329	2.39828	26.4818	2.66027e-07	0.000230617	SHCBP1	79801
ENST00000335500	0.448882	6.97094	19.5502	9.79879e-06	0.00249936	GPATCH8	23131
ENST00000351698	0.304577	5.58547	12.6456	0.000376444	0.028122	TOR1A	1861
ENST00000378842	-0.546072	4.78378	16.7779	4.20202e-05	0.00659709	GALT	2592
ENST00000555020	-0.645165	4.6335	17.7983	2.45597e-05	0.00459018	GALT	2592
ENST00000217961	1.01116	3.46584	16.2373	5.58843e-05	0.00797067	STS	412
ENST00000420402	-1.83011	3.64322	20.1262	7.24985e-06	0.00205915	LTB	4050
ENST00000468184	-1.54792	2.72312	30.7472	2.93934e-08	5.44365e-05	LTB	4050
ENST00000522356	-1.10953	2.46693	15.9247	6.59127e-05	0.00880507	ZDHHC11B	NA
ENST00000439977	0.823507	3.95527	13.4584	0.000243917	0.0219115	HERPUD1	9709
ENST00000568814	0.949573	3.25373	14.1441	0.000169325	0.0172182	HERPUD1	9709
ENST00000628229	3.10687	3.63803	17.5271	2.83242e-05	0.00507791	PADI4	23569
ENST00000628303	-1.74764	1.76824	13.6765	0.00021716	0.020387	DUSP16	80824
ENST00000621139	-0.535287	3.90886	11.7808	0.000598454	0.0375707	WHAMMP3	NA
ENST00000426587	-0.420963	4.4573	11.2329	0.000803591	0.0452231	STAG3L2	NA
ENST00000616239	-1.10071	2.5099	12.7628	0.000353589	0.0274106	AC244157.2	NA
ENST00000569046	0.610487	5.41094	37.8709	7.55853e-10	3.36066e-06	HMGB1P6	NA
ENST00000579682	1.42499	2.09227	12.1166	0.00049975	0.03338	DHFRP1	NA

## Sheet: GCA T3 vs Control 1
txID	logFC	logCPM	LR	PValue	fdr	geneID	entrezID
ENST00000390375	-0.949633	3.63468	9.92466	0.00163079	0.0249418	TRBV5-6	NA
ENST00000390432	-2.10957	2.53831	17.1246	3.50053e-05	0.00158261	TRAV10	NA
ENST00000390434	-1.0879	3.00064	12.7474	0.000356511	0.00837214	TRAV8-2	NA
ENST00000390435	-1.12997	3.67216	25.0053	5.71722e-07	7.32523e-05	TRAV8-3	NA
ENST00000390436	-1.14051	4.02507	9.02085	0.00266917	0.0348008	TRAV13-1	NA
ENST00000611787	-1.08961	2.91422	11.7939	0.000594241	0.0121606	AC244196.4	NA
ENST00000617347	-1.37298	3.59887	27.3138	1.72969e-07	3.05084e-05	AC244196.5	NA
ENST00000547918	-2.16863	1.43257	12.6028	0.000385177	0.00885977	TRBV7-1	NA
ENST00000390392	-1.69262	3.30206	13.122	0.000291842	0.0072294	TRBV4-2	NA
ENST00000390361	-1.73929	3.86732	10.446	0.00122914	0.02066	TRBV7-3	NA
ENST00000390444	-1.04775	2.54656	13.1575	0.000286375	0.00712337	TRAV16	NA
ENST00000390458	-1.45819	3.35378	19.6993	9.06361e-06	0.000578523	TRAV29DV5	NA
ENST00000390463	-1.12664	2.02276	8.59888	0.0033637	0.0408817	TRAV36DV7	NA
ENST00000390441	-0.984374	2.94939	8.68128	0.00321495	0.0395501	TRAV9-2	NA
ENST00000390468	-1.28856	2.80636	14.5746	0.00013472	0.00415398	TRAV41	NA
ENST00000390396	-1.01008	3.00778	11.6806	0.000631557	0.0127576	TRBV23-1	NA
ENST00000390424	-1.89035	2.34503	11.9431	0.0005485	0.0114956	TRAV2	NA
ENST00000390425	-1.021	2.87418	11.1815	0.000826149	0.0155284	TRAV3	NA
ENST00000473530	1.50715	3.08143	11.894	0.00056316	0.0117188	FCGR2C	NA
ENST00000467903	1.51179	2.62899	16.7556	4.25168e-05	0.00178957	FCGR2C	NA
ENST00000543859	1.11006	2.50127	10.4654	0.00121629	0.0205033	FCGR2C	NA
ENST00000466254	-0.427921	9.20592	12.3275	0.000446324	0.00986173	TRBC2	NA
ENST00000611116	-0.545816	9.00054	27.116	1.91607e-07	3.23934e-05	TRAC	NA
ENST00000611204	-0.664017	5.15113	9.42713	0.00213799	0.0300795	NA	NA
ENST00000613353	-0.693126	5.32892	10.8478	0.000989108	0.01773	NA	NA
ENST00000618259	-0.787443	4.19682	11.2783	0.000784171	0.0150008	NA	NA
ENST00000282026	1.74576	2.58176	19.7867	8.65828e-06	0.000559069	ARL11	115761
ENST00000614271	0.657357	4.34814	12.9331	0.000322819	0.00777821	ITPK1	3705
ENST00000284881	-0.386511	5.81729	10.2909	0.00133688	0.021814	C21orf91	54149
ENST00000541233	-1.31514	3.40552	9.4149	0.00215229	0.0302077	CD27	939
ENST00000614965	1.37615	3.07999	9.06696	0.00260269	0.0342409	LILRB2	10288
ENST00000375571	0.187709	7.05117	9.19454	0.00242738	0.0327813	MAPRE1	22919
ENST00000361716	-0.497767	6.31895	10.5811	0.00114251	0.0195754	VAMP1	6843
ENST00000574081	1.86959	3.45217	13.8514	0.000197852	0.00544682	SCIMP	388325
ENST00000377833	-0.917525	4.68568	23.306	1.38171e-06	0.00014398	CUBN	8029
ENST00000455660	0.720959	4.39504	9.30462	0.00228577	0.0314846	PSMB8	5696
ENST00000374391	2.38622	3.34482	12.5146	0.000403774	0.0091651	ALOX5	240
ENST00000542434	2.23902	2.14832	17.5304	2.82754e-05	0.00135536	ALOX5	240
ENST00000454805	1.38436	3.81142	8.56377	0.00342919	0.0413872	HLA-DPA1	3113
ENST00000234590	0.334664	8.89563	14.0508	0.000177936	0.00503112	ENO1	2023
ENST00000199389	0.271217	7.26826	22.2184	2.43332e-06	0.000222794	EIF2AK1	27102
ENST00000545509	-0.79355	2.6673	8.83801	0.00295021	0.0372934	ITFG2	55846
ENST00000361264	0.331701	5.59748	15.454	8.45358e-05	0.00292135	DCAF12	25853
ENST00000229563	-0.564117	3.96583	9.38806	0.00218404	0.0305375	TMEM14C	51522
ENST00000467415	-0.973477	2.92271	9.32044	0.00226612	0.031328	TMEM14C	51522
ENST00000485928	1.79976	3.63025	15.9523	6.49587e-05	0.00242107	PHC2	1912
ENST00000373418	1.20202	6.21355	42.46	7.21441e-11	7.48296e-08	PHC2	1912
ENST00000467894	1.34554	1.86142	10.7898	0.00102063	0.0180724	PHC2	1912
ENST00000571732	0.658041	4.70435	16.6374	4.52488e-05	0.00187169	YWHAE	7531
ENST00000549555	0.252819	6.2813	8.23113	0.00411778	0.0470089	DAZAP2	9802
ENST00000382692	3.71626	5.75035	14.7841	0.000120546	0.00380738	DEFA1	1667
ENST00000348035	0.37446	6.26945	16.9478	3.84216e-05	0.00168147	RAC1	5879
ENST00000497741	0.605787	4.16611	12.3546	0.000439898	0.00975146	RAC1	5879
ENST00000261187	-0.425756	5.90656	16.3235	5.33988e-05	0.00211006	SLC16A7	9194
ENST00000317907	-0.316706	4.8035	8.66243	0.00324838	0.0398416	TTC27	55622
ENST00000372874	0.681106	5.09567	16.9021	3.93575e-05	0.00170232	ADA	100
ENST00000393229	0.772833	3.44067	11.7752	0.000600265	0.0122592	NTNG2	84628
ENST00000372179	0.823764	3.97554	15.1729	9.81031e-05	0.00327364	NTNG2	84628
ENST00000334197	-0.780243	3.39085	16.7451	4.27533e-05	0.00179212	ZNF347	84671
ENST00000589060	-0.588015	3.38827	9.61907	0.00192567	0.0279016	ZNF224	7767
ENST00000336976	-0.429201	5.26114	14.8489	0.000116479	0.00372221	ZNF224	7767
ENST00000591551	-0.555759	3.86829	12.6178	0.000382088	0.00882028	ZNF224	7767
ENST00000367053	1.74049	4.32788	13.8763	0.000195249	0.00539604	CR1	1378
ENST00000262424	2.56443	3.72098	16.4551	4.98163e-05	0.00200763	CRISPLD2	83716
ENST00000315392	-0.790782	4.66495	15.8277	6.93783e-05	0.0025284	PLXDC1	57125
ENST00000578277	-1.03268	2.46667	12.3029	0.000452259	0.00994969	PLXDC1	57125
ENST00000392952	-0.782035	8.20939	23.4807	1.26173e-06	0.000132837	ABLIM1	3983
ENST00000428430	-0.781813	3.46006	15.6411	7.6573e-05	0.00271983	ABLIM1	3983
ENST00000481831	-0.508647	4.90659	16.7476	4.26961e-05	0.00179157	DCAF8	50717
ENST00000397821	0.398842	5.77281	10.0932	0.0014882	0.0234168	SH3KBP1	30011
ENST00000256366	-0.62203	5.30452	33.1088	8.71425e-09	3.17012e-06	SYNJ2BP	55333
ENST00000252725	0.462383	7.92837	11.9386	0.000549821	0.0114956	ARPC1B	10095
ENST00000423484	-0.53783	4.58892	20.4108	6.24762e-06	0.000433651	ZNF736	728927
ENST00000558058	-0.849243	3.90104	18.1371	2.05554e-05	0.00106014	PPP1R3E	90673
ENST00000559314	-0.802293	3.51294	10.0418	0.00153025	0.0238481	PPP1R3E	90673
ENST00000561178	-0.753697	3.56025	16.4852	4.90313e-05	0.00198188	PPP1R3E	90673
ENST00000477054	-0.572064	5.36554	10.2892	0.00133811	0.0218255	GSDMB	55876
ENST00000260665	-0.204795	7.10471	8.63879	0.00329079	0.0402401	LRPPRC	10128
ENST00000367264	-0.478164	4.73503	17.6646	2.6349e-05	0.00128309	KDM5B	10765
ENST00000572887	-0.603135	3.21844	8.14983	0.00430652	0.0484441	DHODH	1723
ENST00000296417	0.460642	6.06753	11.2426	0.000799405	0.0151869	H2AFZ	3015
ENST00000473758	-0.290179	6.42148	9.34222	0.00223934	0.0311398	ACIN1	22985
ENST00000553501	-0.435157	4.05474	8.86341	0.00290944	0.0370098	ACIN1	22985
ENST00000380013	0.725697	5.35126	9.14548	0.00249333	0.0332958	TET2	54790
ENST00000577741	-0.549795	3.37974	8.25364	0.00406703	0.0466406	RPL19	6143
ENST00000275227	-0.737245	4.43287	34.7948	3.66357e-09	1.64031e-06	SLC18B1	116843
ENST00000560303	0.444313	4.68969	13.7961	0.000203762	0.00555695	ANP32A	8125
ENST00000509769	-0.689844	4.57588	11.3376	0.00075952	0.0146386	USP53	54532
ENST00000450251	-0.888245	3.42671	10.3604	0.00128746	0.0212808	USP53	54532
ENST00000368054	-0.76699	7.05855	18.5626	1.64412e-05	0.000897965	CD84	8832
ENST00000410023	2.35805	2.21404	22.1476	2.52478e-06	0.000228092	IL1R1	3554
ENST00000581185	-0.625347	3.41759	10.8648	0.000980092	0.0175993	WSB1	26118
ENST00000368034	0.886278	6.67155	18.8118	1.44275e-05	0.000823247	CD244	51744
ENST00000361818	0.634291	5.3216	20.129	7.23916e-06	0.000487525	MAP2K3	5606
ENST00000326499	2.01514	5.14805	9.49934	0.00205546	0.029262	VNN2	8875
ENST00000525270	0.906304	4.69502	15.8679	6.79201e-05	0.0024931	VNN2	8875
ENST00000524919	1.28189	1.89818	8.09566	0.00443714	0.0492339	VNN2	8875
ENST00000251081	3.50673	2.21968	19.9333	8.01908e-06	0.000527834	DSC2	1824
ENST00000473303	-0.704063	3.64177	16.294	5.42352e-05	0.00212546	ANGEL2	90806
ENST00000314011	-0.614166	3.6692	11.9644	0.000542264	0.0114004	ZNF436	80818
ENST00000216455	0.357482	5.35308	8.06541	0.00451182	0.0497759	PSMA3	5684
ENST00000557290	-0.508436	3.62512	8.52805	0.00349714	0.0419945	PSMA3	5684
ENST00000225275	3.72337	3.86113	14.795	0.000119856	0.00379736	MPO	4353
ENST00000267549	0.729737	6.43303	16.0386	6.20636e-05	0.0023475	GPR65	8477
ENST00000575870	-0.377918	4.39755	8.7771	0.00305036	0.0381102	SRRM2	23524
ENST00000501748	-0.442971	5.33882	20.913	4.80622e-06	0.000357344	ZNF623	9831
ENST00000586558	0.618067	3.3782	10.4843	0.00120393	0.02035	DDX39A	10212
ENST00000592632	1.148	2.51175	15.5741	7.93334e-05	0.00278412	DDX39A	10212
ENST00000435514	-0.999409	2.7548	15.6696	7.54251e-05	0.002691	ESYT2	57488
ENST00000237889	0.477688	4.29508	13.5588	0.000231202	0.00602693	NDUFB3	4709
ENST00000399503	-0.69277	6.60134	16.9312	3.87588e-05	0.00168784	MAP3K1	4214
ENST00000557041	-0.428263	4.5581	12.9216	0.000324815	0.00781704	TMEM55B	90809
ENST00000264211	0.638816	5.75502	16.63	4.54277e-05	0.00187529	EIF4G3	8672
ENST00000403263	-0.311802	6.12502	10.4271	0.0012418	0.0207957	INO80D	54891
ENST00000294811	-0.632245	3.89893	12.2473	0.000465923	0.0101898	C1orf74	148304
ENST00000611774	-0.938624	2.27878	8.83925	0.0029482	0.0372892	TLCD2	727910
ENST00000616186	-1.49841	2.27169	14.252	0.000159893	0.00465003	NA	NA
ENST00000621600	2.0846	4.57022	16.6194	4.56821e-05	0.00188299	CCL4	6351
ENST00000568027	-0.808998	3.61627	9.86681	0.00168287	0.0254898	ATF7IP2	80063
ENST00000483739	-0.537908	3.59662	9.02815	0.00265853	0.0346843	C1orf123	54987
ENST00000312584	-0.873457	3.43176	9.43394	0.00213006	0.0299886	TNFRSF10D	8793
ENST00000304361	2.11442	2.80945	8.94604	0.00278072	0.035797	CLEC12A	160364
ENST00000251496	1.44433	2.40097	16.3989	5.13151e-05	0.00205583	NCAPG	64151
ENST00000421587	-0.59896	4.72421	21.5169	3.50717e-06	0.000284989	CASK	8573
ENST00000572047	1.49369	2.14519	9.8558	0.00169297	0.0255287	ACOX1	51
ENST00000228027	3.12159	2.4101	16.4796	4.91771e-05	0.0019858	DGAT2	84649
ENST00000273062	0.262036	7.48624	9.14335	0.00249623	0.0333136	CTDSP1	58190
ENST00000594696	1.34716	2.25305	8.60587	0.00335082	0.0407539	PRAM1	84106
ENST00000392367	0.347072	5.19027	10.8016	0.00101412	0.0180185	RAN	5901
ENST00000590515	-1.26894	1.93603	9.89194	0.00166004	0.0252375	BCL2	596
ENST00000322348	-0.972938	4.76704	19.0596	1.26701e-05	0.000743948	GCNT4	51301
ENST00000361441	0.411039	7.38348	11.6458	0.000643463	0.0129468	APOBEC3C	27350
ENST00000543378	-0.551898	4.19084	16.3801	5.18257e-05	0.00206816	LRRC37B	114659
ENST00000579766	-0.99245	2.41774	9.58962	0.00195681	0.0282324	LRRC37B	114659
ENST00000430385	-1.04949	2.80076	16.8935	3.95363e-05	0.00170823	ZNF799	90576
ENST00000473156	1.77018	2.10212	15.1944	9.69914e-05	0.00324985	LILRA1	11024
ENST00000596638	-0.597378	3.31232	8.83102	0.00296153	0.037385	SIN3B	23309
ENST00000403810	-0.732973	2.70626	8.10726	0.00440884	0.0490713	TSC1	7248
ENST00000475935	-1.20337	2.10194	10.2105	0.00139645	0.0224534	AZIN2	113451
ENST00000484656	-1.08122	2.17596	9.57678	0.00197054	0.0283502	AZIN2	113451
ENST00000230122	-0.439351	5.32712	24.3218	8.15134e-07	9.57113e-05	ZBTB24	9841
ENST00000552981	0.352884	6.75589	13.4773	0.000241461	0.00623848	SLC25A3	5250
ENST00000303915	-0.893866	2.50865	9.06431	0.00260646	0.0342558	ZNF3	7551
ENST00000379143	0.961129	5.57923	32.3719	1.27312e-08	4.32265e-06	PCNA	5111
ENST00000615863	1.09214	6.04226	15.0243	0.000106138	0.00346792	CCL4	6351
ENST00000613947	1.56334	4.35635	16.2839	5.45252e-05	0.00212999	CCL4	6351
ENST00000341259	-0.276114	6.43903	8.25051	0.00407407	0.0466406	SH2B3	10019
ENST00000228425	-1.72632	1.77232	10.0856	0.00149433	0.0234533	PPFIBP1	8496
ENST00000256637	2.81672	3.64129	19.8047	8.57696e-06	0.000554698	SORT1	6272
ENST00000538502	3.14351	2.60687	12.9391	0.000321794	0.00776268	SORT1	6272
ENST00000553027	0.659957	4.32943	9.00666	0.00268998	0.0349826	FKBP11	51303
ENST00000551094	0.591136	3.49137	10.5055	0.00119019	0.020155	FKBP11	51303
ENST00000625337	-0.521039	4.17516	13.9084	0.000191938	0.00533811	PCMTD2	55251
ENST00000269389	2.12454	3.4827	10.2958	0.00133337	0.0217655	SECTM1	6398
ENST00000581864	1.91958	1.88985	13.9541	0.000187326	0.00524205	SECTM1	6398
ENST00000521576	-0.806345	2.68425	8.66952	0.00323577	0.0397103	HGSNAT	138050
ENST00000368115	-1.30802	2.24836	9.71154	0.00183114	0.0269928	FCER1A	2205
ENST00000200639	0.873858	4.15662	16.5188	4.81704e-05	0.00195529	LAMP2	3920
ENST00000486593	0.98273	3.49309	18.9363	1.35156e-05	0.00078333	LAMP2	3920
ENST00000371335	0.377986	5.9994	9.74613	0.00179701	0.0266148	LAMP2	3920
ENST00000330022	-0.781949	4.07526	8.22654	0.00412822	0.047012	SETD2	29072
ENST00000616721	-1.08684	5.53155	9.52445	0.00202753	0.0289452	FCGBP	8857
ENST00000613922	1.51216	2.75462	9.63239	0.00191176	0.0277495	CCL3	6348
ENST00000614051	1.18454	3.62239	10.7506	0.00104244	0.0183566	CCL3	6348
ENST00000544967	0.536171	5.8827	10.3111	0.00132234	0.0216639	USP28	57646
ENST00000545540	0.855944	4.15952	8.71939	0.00314843	0.0389908	USP28	57646
ENST00000369077	0.228146	5.78476	8.22649	0.00412832	0.047012	MCMBP	79892
ENST00000369244	-0.416996	4.65751	13.31	0.000264	0.00668932	FBXL4	26235
ENST00000371459	-0.872402	2.56843	10.1271	0.00146108	0.0231455	SUPT3H	8464
ENST00000217131	1.19291	5.71323	10.0139	0.00155365	0.0240807	CTSZ	1522
ENST00000491415	-0.347407	5.15244	11.3922	0.000737512	0.014316	DIEXF	27042
ENST00000418501	-0.749969	3.22332	12.6677	0.000372021	0.00864174	USP54	159195
ENST00000492808	-0.807846	3.26958	16.1479	5.85835e-05	0.00224546	CD52	1043
ENST00000377126	0.965064	6.55006	26.0124	3.39224e-07	4.90434e-05	KLF9	687
ENST00000495421	-1.2884	3.00742	8.81102	0.00299417	0.037641	DPH2	1802
ENST00000362007	0.718343	3.75909	11.8412	0.000579335	0.0119577	GLMP	112770
ENST00000369261	-1.71712	1.8156	14.2852	0.000157092	0.00462803	KLHL32	114792
ENST00000360534	-0.75359	5.59807	10.0407	0.00153119	0.0238481	DPP4	1803
ENST00000368733	4.35408	8.23548	13.6807	0.00021667	0.00578134	S100A8	6279
ENST00000477801	4.2839	3.30888	34.1024	5.22864e-09	2.17383e-06	S100A8	6279
ENST00000425013	-0.29859	6.71014	11.3597	0.000750531	0.0145065	RNF216	54476
ENST00000389900	-0.505396	4.89259	16.3285	5.32562e-05	0.00211006	RNF216	54476
ENST00000291439	-0.552449	4.3688	8.28971	0.00398704	0.0460904	AP1M1	8907
ENST00000344795	1.15066	4.4248	23.9315	9.98262e-07	0.000112981	C20orf24	55969
ENST00000494506	0.789233	4.37047	21.2907	3.9464e-06	0.000310409	C20orf24	55969
ENST00000332496	0.645838	4.41887	11.1796	0.000827005	0.015535	SEMA4B	10509
ENST00000396148	1.26764	1.8683	9.88693	0.00166457	0.0252875	CDKN2C	1031
ENST00000512914	-0.703221	3.35946	10.7149	0.00106278	0.0186245	MRFAP1	93621
ENST00000582401	0.39534	12.3267	8.19115	0.00420952	0.0476688	TXNIP	10628
ENST00000334530	0.893417	2.81369	8.74474	0.00310496	0.038632	REEP4	80346
ENST00000617411	-0.381435	5.52736	8.33623	0.00388622	0.0453437	FAM60A	58516
ENST00000281474	1.37127	2.21499	8.59799	0.00336534	0.0408817	BICD1	636
ENST00000513135	-1.09307	5.71687	31.592	1.90208e-08	6.00762e-06	TNFRSF25	8718
ENST00000296273	0.552181	3.59009	10.8901	0.000966812	0.0174223	RFC4	5984
ENST00000339007	1.88265	3.73745	9.66785	0.00187521	0.027405	LRRC25	126364
ENST00000258499	-1.17885	2.28908	10.0642	0.00151178	0.0236364	USP44	84101
ENST00000529006	-0.331159	7.71548	16.2897	5.43578e-05	0.00212753	KDM2A	22992
ENST00000349606	0.410833	6.10333	8.86787	0.00290234	0.0369656	MYLIP	29116
ENST00000610439	-0.954073	4.76916	19.203	1.17528e-05	0.000710138	TRBV25-1	NA
ENST00000333305	-0.504909	3.63344	8.51032	0.00353138	0.0422439	IGIP	492311
ENST00000618425	1.51143	2.54474	8.98347	0.00272433	0.0352718	ZSCAN32	54925
ENST00000591126	-0.58445	3.65975	9.2547	0.00234892	0.0320319	SMAD4	4089
ENST00000470466	-0.891884	3.85009	8.70286	0.00317711	0.0392149	TAB2	23118
ENST00000538427	-0.552021	7.7366	22.8571	1.74505e-06	0.000173839	TAB2	23118
ENST00000329516	-1.06891	5.28064	29.4261	5.80887e-08	1.42588e-05	RGPD6	729540
ENST00000617537	1.05979	6.58916	10.3863	0.00126951	0.0210864	AOAH	313
ENST00000339249	-0.53022	3.79583	10.7072	0.00106722	0.018675	ZNF449	203523
ENST00000536681	1.48546	3.33923	24.8974	6.0465e-07	7.68785e-05	FAR2	55711
ENST00000382871	-0.353486	6.02242	21.8332	2.97412e-06	0.000257825	ZMYM2	7750
ENST00000382883	-0.658189	4.14987	14.4209	0.00014617	0.00439524	ZMYM2	7750
ENST00000236671	0.745728	7.58903	12.9762	0.000315484	0.00764668	CTSD	1509
ENST00000438213	0.885191	4.63003	13.7455	0.000209321	0.00566681	CTSD	1509
ENST00000457408	-0.28985	6.71131	27.5968	1.49426e-07	2.76737e-05	TMED4	222068
ENST00000535381	-0.79636	3.153	13.8727	0.000195623	0.00539604	C5orf63	401207
ENST00000453527	1.57986	5.63201	14.5194	0.000138721	0.0042369	CTSB	1508
ENST00000556766	0.472701	6.83183	17.7927	2.46323e-05	0.00121725	GNG2	54331
ENST00000393784	0.657045	6.72425	28.4366	9.68183e-08	2.00465e-05	ERGIC1	57222
ENST00000397820	2.16304	3.70618	13.4783	0.000241336	0.00623848	C19orf38	255809
ENST00000464860	-1.83532	2.01384	16.5386	4.76693e-05	0.00194224	ZNF136	7695
ENST00000477870	-0.576243	3.37648	8.69631	0.00318854	0.0392964	PLCG1	5335
ENST00000483175	-0.687215	3.0805	10.1038	0.00147965	0.0233469	PLCG1	5335
ENST00000315475	-0.46178	4.09893	10.5418	0.00116703	0.0198589	ZNF354C	30832
ENST00000329125	-0.801283	2.51722	8.28539	0.00399652	0.0461418	GP1BA	2811
ENST00000302475	-0.759929	3.31119	12.122	0.000498292	0.0107258	MCC	4163
ENST00000554574	-0.613582	3.32755	10.0316	0.0015388	0.0239409	PPP4R3A	55671
ENST00000326225	-0.358295	6.43518	13.1693	0.000284574	0.00709843	AHCTF1	25909
ENST00000318008	0.408687	8.20993	18.8953	1.3809e-05	0.000795806	LASP1	3927
ENST00000273963	0.827645	3.34984	10.4352	0.00123637	0.0207389	KLHL8	57563
ENST00000332029	1.621	3.51615	15.0568	0.000104323	0.00342785	SOCS1	8651
ENST00000256935	0.176456	8.47444	8.17417	0.0042491	0.0479514	DOCK2	1794
ENST00000261340	-0.581661	4.64767	10.9247	0.000948896	0.0172136	CLEC2D	29121
ENST00000290855	-0.494729	7.45084	22.7562	1.83905e-06	0.000181429	CLEC2D	29121
ENST00000479877	-0.769527	5.41857	26.4114	2.75908e-07	4.25819e-05	CLEC2D	29121
ENST00000476198	-0.759693	3.40308	15.6246	7.72439e-05	0.00273434	CLEC2D	29121
ENST00000418205	0.741303	5.887	19.1612	1.20128e-05	0.000716619	TAP1	6890
ENST00000230050	-0.288871	10.7494	9.31096	0.00227788	0.031461	RPS12	6206
ENST00000484616	-0.569345	5.24246	11.8762	0.000568549	0.0117901	RPS12	6206
ENST00000359511	0.461284	4.82258	12.5089	0.000405019	0.00917802	SLC25A44	9673
ENST00000434724	-0.271346	6.07383	11.2308	0.000804513	0.015239	GSPT1	2935
ENST00000423485	1.99803	4.11155	17.3704	3.07576e-05	0.00143879	TOP2A	7153
ENST00000369905	0.262952	6.53755	10.3511	0.00129401	0.0213281	ACTR1A	10121
ENST00000473000	-0.489216	3.84291	9.31868	0.00226829	0.0313392	PSMG4	389362
ENST00000356321	-0.405197	6.03534	20.2777	6.69775e-06	0.000458047	ZNF770	54989
ENST00000435168	1.96531	1.97703	10.7059	0.00106795	0.018675	SMAP2	64744
ENST00000372718	1.15207	7.51693	27.1259	1.90625e-07	3.23618e-05	SMAP2	64744
ENST00000372708	1.29525	7.64659	37.9024	7.4372e-10	4.88744e-07	SMAP2	64744
ENST00000374808	1.38436	3.81142	8.56377	0.00342919	0.0413872	HLA-DPA1	3113
ENST00000266041	-0.746554	3.12701	12.1102	0.000501471	0.0107593	ITIH4	3700
ENST00000491663	-1.75067	2.63706	11.3688	0.000746897	0.0144637	ITIH4	3700
ENST00000470882	-0.516023	4.73712	15.8123	6.9946e-05	0.00254343	B4GALT3	8703
ENST00000394426	-0.688609	3.89794	9.24787	0.0023577	0.0320849	RARG	5916
ENST00000612318	-0.869969	4.41763	27.233	1.80351e-07	3.14026e-05	ZNF251	90987
ENST00000220764	0.725098	4.54782	17.4034	3.02289e-05	0.00142371	DECR1	1666
ENST00000478753	0.308468	5.97979	14.4595	0.000143209	0.00433174	SEPHS2	22928
ENST00000290541	0.368473	6.66739	18.2599	1.92717e-05	0.00100282	PSMB4	5692
ENST00000281141	0.450079	5.21547	24.4951	7.45007e-07	8.98064e-05	CDC123	8872
ENST00000312499	1.31883	1.92675	9.54497	0.00200499	0.028724	RMI2	116028
ENST00000320985	-0.7488	4.22539	13.1632	0.000285497	0.00711021	ZEB1	6935
ENST00000361272	-0.253924	6.21001	11.2312	0.000804318	0.015239	CNOT7	29883
ENST00000283290	0.424357	5.34477	12.5975	0.000386262	0.0088714	ATG3	64422
ENST00000320580	-0.172814	7.78335	9.40424	0.00216484	0.030342	PACS1	55690
ENST00000532194	-0.639052	3.47838	9.74662	0.00179653	0.0266148	ABCA7	10347
ENST00000219334	0.525401	4.1368	9.62126	0.00192338	0.0278784	SMPD3	55512
ENST00000325239	1.74669	3.56148	13.5792	0.000228707	0.00599256	WDFY4	57705
ENST00000569493	0.754534	5.39259	21.5702	3.41106e-06	0.000279638	RAB27A	5873
ENST00000382093	-0.479701	3.80287	8.85524	0.00292248	0.0371177	ADI1	55256
ENST00000614336	-0.736082	4.22796	12.3916	0.00043127	0.0096283	AC240274.1	NA
ENST00000612640	-1.56302	2.39596	14.8871	0.000114138	0.00366866	AC240274.1	NA
ENST00000366815	0.503294	8.12599	21.4733	3.58795e-06	0.00028948	H3F3A	3020
ENST00000252599	0.405874	5.82933	12.2296	0.00047038	0.0102817	COLGALT1	79709
ENST00000376840	1.38446	2.71809	10.3715	0.00127977	0.0211705	TBC1D8	11138
ENST00000296370	3.88719	3.0147	23.9787	9.74082e-07	0.000111171	S100P	6286
ENST00000496694	-0.819291	2.66681	9.14939	0.00248801	0.0332474	RBM14	10432
ENST00000217652	0.297329	7.93224	10.768	0.00103268	0.0182227	MYL12A	10627
ENST00000550267	-0.582181	3.83639	13.6247	0.000223233	0.00589844	VPS29	51699
ENST00000441222	-0.621093	3.88953	8.76334	0.00307346	0.0383215	USP46	64854
ENST00000389805	-0.364944	5.40713	8.90141	0.0028495	0.0364636	SQSTM1	8878
ENST00000294353	-0.379223	5.12679	13.25	0.00027258	0.00685978	ZYG11B	79699
ENST00000396154	-0.596581	4.07972	8.72617	0.00313674	0.0388901	ZNF586	54807
ENST00000451562	0.362436	7.06515	13.0603	0.000301625	0.00740772	PPIA	5478
ENST00000355968	0.365064	8.60406	26.3415	2.8607e-07	4.36442e-05	PPIA	5478
ENST00000542575	1.42096	4.5403	44.0005	3.28287e-11	4.17992e-08	SLC1A5	6510
ENST00000412532	1.79738	3.25134	36.1378	1.83846e-09	9.3633e-07	SLC1A5	6510
ENST00000298139	-0.432615	4.57536	13.2757	0.000268874	0.00677909	WRN	7486
ENST00000396926	-0.747477	4.68818	14.1952	0.000164786	0.00476511	AP3M2	10947
ENST00000514217	-0.765704	4.59436	9.44142	0.00212139	0.0299059	IL7R	3575
ENST00000511982	-1.22613	3.8041	22.6342	1.95965e-06	0.000189653	IL7R	3575
ENST00000509668	-1.05273	4.58234	19.2737	1.13255e-05	0.000688724	IL7R	3575
ENST00000505875	-0.806946	4.57204	13.7374	0.000210223	0.00567617	IL7R	3575
ENST00000426847	1.22071	3.42697	10.9147	0.000954039	0.0172685	HLA-DRB3	3125
ENST00000428043	-1.91711	2.6719	33.8022	6.10093e-09	2.4003e-06	ACE	1636
ENST00000272427	-0.451719	4.17178	10.5905	0.00113667	0.0195083	EXOC6B	23233
ENST00000374736	1.078	3.00692	11.7453	0.000609985	0.0124232	ABCA1	19
ENST00000300403	2.63203	2.91372	25.581	4.24187e-07	5.72288e-05	TPX2	22974
ENST00000373847	-0.781185	3.87678	16.7744	4.20979e-05	0.00177609	CNTRL	11064
ENST00000373845	-0.750565	5.07985	18.8093	1.44459e-05	0.000823247	CNTRL	11064
ENST00000339468	0.907032	6.04827	22.2308	2.41768e-06	0.000222361	YPEL1	29799
ENST00000476970	-0.575975	3.30179	8.72108	0.00314551	0.0389665	PRPF3	9129
ENST00000367875	-0.299921	6.00542	17.24	3.2942e-05	0.00152003	POGK	57645
ENST00000002165	0.635328	4.13321	15.6122	7.77509e-05	0.00274276	FUCA2	2519
ENST00000348502	0.70663	5.27517	17.9993	2.20984e-05	0.00111433	ACSL4	2182
ENST00000467853	-0.46645	4.41593	8.26513	0.00404138	0.0464753	PSMD6	9861
ENST00000463139	-0.598625	3.7062	10.3513	0.00129385	0.0213281	PSMD6	9861
ENST00000375071	3.35171	3.10514	24.0705	9.28741e-07	0.000106294	CDA	978
ENST00000278742	1.63584	2.63158	8.10332	0.00441843	0.0490952	ST14	6768
ENST00000399494	0.889009	5.776	16.0409	6.19889e-05	0.00234728	HMGB1	3146
ENST00000326004	0.627845	6.36615	42.5025	7.05937e-11	7.48296e-08	HMGB1	3146
ENST00000540753	2.32508	1.83679	19.2916	1.12198e-05	0.000684968	PTGS1	5742
ENST00000369980	0.573869	6.07163	20.1468	7.1721e-06	0.000483808	IRAK1	3654
ENST00000436233	0.746433	5.24332	17.552	2.79563e-05	0.0013464	SEC14L1	6397
ENST00000443798	0.884043	4.0012	14.487	0.00014113	0.00427842	SEC14L1	6397
ENST00000344420	0.511071	4.35475	10.0836	0.00149596	0.02347	SLC35F6	54978
ENST00000341307	1.78375	1.9427	10.8212	0.00100345	0.017916	RTN3	10313
ENST00000537981	0.77017	6.17176	18.6154	1.59924e-05	0.000880637	RTN3	10313
ENST00000264001	0.391276	4.27983	8.57207	0.00341358	0.0413322	CKLF	51192
ENST00000429429	0.46536	5.15151	12.6454	0.000376491	0.00872938	SLBP	7884
ENST00000617501	-0.718876	4.50221	14.4229	0.000146012	0.00439524	ZNF274	10782
ENST00000595146	-0.69999	4.32998	20.8969	4.84678e-06	0.000358179	ZNF274	10782
ENST00000345728	0.38226	7.35844	8.74535	0.00310393	0.038632	FERMT3	83706
ENST00000263102	0.386101	5.75178	17.7174	2.56271e-05	0.00125801	CCDC6	8030
ENST00000399523	0.5087	4.20144	12.1787	0.000483371	0.0104907	UFD1	7353
ENST00000373233	-0.417887	6.90277	51.363	7.67706e-13	2.78359e-09	CHD6	84181
ENST00000325602	3.08489	3.62529	21.3963	3.73484e-06	0.000297899	P2RY13	53829
ENST00000323963	-0.8424	6.84974	11.9676	0.000541351	0.011393	EIF4A2	1974
ENST00000485101	-0.453441	7.27229	9.16626	0.00246518	0.03311	EIF4A2	1974
ENST00000622567	-1.05501	5.6488	17.3159	3.16533e-05	0.00147056	FAM107B	83641
ENST00000578921	3.01596	4.87488	17.2351	3.30279e-05	0.00152227	RAB31	11031
ENST00000608083	1.30134	3.44551	29.426	5.80937e-08	1.42588e-05	ACOT7	11332
ENST00000579787	-1.15377	2.51585	14.6303	0.000130792	0.00406171	NA	NA
ENST00000310955	2.33326	2.15285	21.7579	3.0931e-06	0.000263329	CDC20	991
ENST00000336180	0.406248	5.45513	8.29303	0.00397976	0.0460657	LIMK1	3984
ENST00000369091	1.19907	4.50143	9.42462	0.00214091	0.0301042	PRDM1	639
ENST00000450060	1.56498	2.24106	12.5225	0.000402079	0.00914191	PRDM1	639
ENST00000481163	1.46184	3.30588	26.8404	2.20969e-07	3.61413e-05	PRDM1	639
ENST00000369089	1.32272	6.78495	24.138	8.96742e-07	0.000103504	PRDM1	639
ENST00000613999	3.16515	3.10059	22.6708	1.92272e-06	0.000188316	NA	NA
ENST00000040877	-0.461521	5.66511	17.5928	2.73623e-05	0.00132248	TARBP1	6894
ENST00000483404	-0.718646	4.58982	19.7272	8.93221e-06	0.000573321	TARBP1	6894
ENST00000462259	-0.538968	3.41545	8.16083	0.00428048	0.0482445	TARBP1	6894
ENST00000293778	1.59562	2.68871	11.2753	0.000785455	0.015001	CXCL16	58191
ENST00000576153	1.22959	2.50501	9.57718	0.00197011	0.0283502	CXCL16	58191
ENST00000338087	0.740175	7.15002	33.7134	6.38598e-09	2.45918e-06	SLA	6503
ENST00000427060	0.438473	5.30172	10.8884	0.000967688	0.0174304	SLA	6503
ENST00000569771	-1.10344	2.43994	8.23264	0.00411437	0.0469832	DDX19A	55308
ENST00000374517	0.855334	5.29347	36.6613	1.40539e-09	7.86068e-07	TXN	7295
ENST00000381042	-0.855582	2.34038	8.05859	0.00452884	0.0498172	PNPLA4	8228
ENST00000338415	3.43446	3.14451	21.7524	3.10195e-06	0.000263329	QPCT	25797
ENST00000333070	-0.502549	5.05244	9.56994	0.00197789	0.0284359	LCK	3932
ENST00000371930	3.79477	1.90534	30.5105	3.32069e-08	8.84302e-06	ANKRD22	118932
ENST00000396053	-0.4486	4.38254	12.8194	0.000343048	0.00813097	RBM4	5936
ENST00000335725	-0.296858	5.04537	9.21621	0.00239882	0.0325249	TDP1	55775
ENST00000315571	2.88349	1.9508	18.0167	2.18978e-05	0.00110913	LDLRAD3	143458
ENST00000515098	-0.716245	3.68116	18.3113	1.8759e-05	0.000983036	RMND5B	64777
ENST00000513162	-1.26003	1.98636	8.14038	0.00432902	0.0485633	RMND5B	64777
ENST00000508159	-0.746883	2.8392	8.71521	0.00315567	0.0390617	HERC5	51191
ENST00000312026	-0.457121	4.48673	14.2557	0.000159576	0.00464949	ZNF417	147687
ENST00000255945	-0.380097	7.95019	8.06068	0.00452361	0.0498001	GIMAP4	55303
ENST00000378026	1.47285	4.41499	11.9881	0.000535409	0.0113079	CKAP4	10970
ENST00000251376	1.47364	2.30247	13.4922	0.000239555	0.00620104	LILRA2	11027
ENST00000397261	0.404586	7.00049	15.259	9.3729e-05	0.00317184	ARPC4	10093
ENST00000433034	0.474531	5.55257	10.2399	0.00137437	0.022186	ARPC4	10093
ENST00000361871	2.07186	4.62996	23.6837	1.13539e-06	0.000123033	MSRB1	51734
ENST00000225972	0.510292	5.38104	25.8749	3.64284e-07	5.15361e-05	LRRC59	55379
ENST00000593539	-1.45827	1.76532	10.013	0.00155439	0.0240807	ZNF677	342926
ENST00000370192	0.598226	6.31964	12.9035	0.000327962	0.00787418	DPYD	1806
ENST00000367460	2.70812	3.3317	22.143	2.53072e-06	0.000228123	RGS18	64407
ENST00000521662	0.624831	3.49563	12.4109	0.000426829	0.00955471	ENY2	56943
ENST00000372695	-0.49268	4.41123	9.67634	0.00186656	0.0273368	BEX4	56271
ENST00000297792	0.657003	3.98713	12.3311	0.000445468	0.00984817	KDM1B	221656
ENST00000449850	0.736988	3.31112	12.4597	0.000415825	0.00934997	KDM1B	221656
ENST00000396655	0.600841	3.52052	8.93629	0.0027956	0.0359205	NDUFA9	4704
ENST00000455785	0.995695	4.61573	18.7763	1.46981e-05	0.000835227	STMN1	3925
ENST00000374291	1.25161	4.12378	27.3765	1.6745e-07	2.9793e-05	STMN1	3925
ENST00000299045	-0.771385	4.63098	41.5578	1.14435e-10	9.92033e-08	TCP11L2	255394
ENST00000546625	-1.15063	2.39871	14.5588	0.000135851	0.00417115	TCP11L2	255394
ENST00000482508	-0.654309	3.17626	8.86891	0.00290068	0.0369656	PRMT2	3275
ENST00000486520	-0.576401	5.31629	10.7179	0.00106103	0.0186018	PRMT2	3275
ENST00000302824	-0.365186	6.35196	8.92254	0.00281673	0.0361407	STARD5	80765
ENST00000497498	-0.495305	3.69918	8.50962	0.00353273	0.0422476	CBX3	11335
ENST00000376259	0.536833	8.13341	18.2444	1.94292e-05	0.00100972	TNFRSF1B	7133
ENST00000373095	-0.653809	7.30626	14.8028	0.00011936	0.00378754	FAM102A	399665
ENST00000465821	-0.758089	4.05408	9.38726	0.00218498	0.0305403	FAM102A	399665
ENST00000374888	-0.403819	4.8947	15.1847	9.7492e-05	0.00326126	ZXDB	158586
ENST00000569891	-0.771553	3.85238	15.1817	9.76476e-05	0.00326378	CYLD	1540
ENST00000566206	-1.03195	3.97506	28.9869	7.28696e-08	1.68693e-05	CYLD	1540
ENST00000427738	-0.774468	7.82396	63.9471	1.27803e-15	1.73574e-11	CYLD	1540
ENST00000562884	-0.767897	2.71183	8.82215	0.00297595	0.0375045	CYLD	1540
ENST00000370752	-0.360322	5.46503	15.7794	7.11714e-05	0.00257532	INTS6L	203522
ENST00000282050	0.25973	8.34079	16.8844	3.97277e-05	0.00171287	ATP5A1	498
ENST00000334062	-0.254955	7.5593	10.8047	0.00101244	0.0180056	RASA3	22821
ENST00000284311	-2.0911	4.46939	13.0403	0.000304867	0.00747382	GPR15	2838
ENST00000530758	0.293038	6.82103	22.525	2.07431e-06	0.00019886	BRK1	55845
ENST00000347529	-0.360843	5.47258	12.0733	0.000511502	0.0109342	EPB41	2035
ENST00000356093	-0.314156	8.36078	22.0259	2.68993e-06	0.000238258	EPB41	2035
ENST00000337843	-0.768824	3.37023	8.08011	0.00447536	0.0495231	C1QTNF6	114904
ENST00000470655	-0.606054	3.8854	9.37167	0.00220365	0.0307097	C1QTNF6	114904
ENST00000358901	0.222888	6.76795	8.8448	0.00293926	0.0372495	VCP	7415
ENST00000366610	-0.374236	6.13556	16.1634	5.81051e-05	0.00223554	IRF2BP2	359948
ENST00000366609	-0.357481	5.64933	9.68608	0.00185669	0.0272315	IRF2BP2	359948
ENST00000393496	-1.45028	1.86795	10.0806	0.00149836	0.0234986	KALRN	8997
ENST00000291478	-1.37168	1.76829	8.96159	0.00275714	0.0355722	KALRN	8997
ENST00000375442	-0.52099	5.98359	13.3152	0.000263257	0.00667496	TSPYL2	64061
ENST00000592416	0.954842	2.75695	11.4809	0.000703142	0.0137404	MEX3C	51320
ENST00000424586	1.70492	2.95497	16.0052	6.317e-05	0.00237216	TYROBP	7305
ENST00000262629	1.55948	5.54671	9.23209	0.0023781	0.0323171	TYROBP	7305
ENST00000602624	0.290955	7.38898	15.616	7.75932e-05	0.00273956	DDOST	1650
ENST00000474363	-0.620037	4.75294	17.134	3.48326e-05	0.00157781	TBL1XR1	79718
ENST00000379359	-1.23153	4.59855	40.9337	1.57482e-10	1.2232e-07	RGCC	28984
ENST00000487837	-1.15185	2.26466	13.6121	0.000224734	0.00592658	RGCC	28984
ENST00000353258	0.440929	5.46216	14.2629	0.000158969	0.00464302	GDE1	51573
ENST00000501408	-0.667232	3.58248	14.5406	0.000137174	0.00419912	TMEM134	80194
ENST00000394957	0.67607	7.87816	16.8526	4.03971e-05	0.00171822	VSIR	64115
ENST00000470317	0.712075	5.55535	16.8314	4.08521e-05	0.00173383	VSIR	64115
ENST00000290354	-1.25717	2.24894	14.5731	0.000134824	0.00415398	CBR3	874
ENST00000374212	0.736835	4.06056	15.2105	9.61651e-05	0.0032328	SLC31A1	1317
ENST00000356493	0.310937	5.27193	11.5156	0.000690156	0.0135873	STOML2	30968
ENST00000222644	-0.682111	4.09623	21.1777	4.18603e-06	0.000323022	MPP6	51678
ENST00000360458	-0.558052	4.62187	12.1109	0.000501272	0.0107593	MORF4L2	9643
ENST00000261254	-0.393986	6.98956	19.7408	8.86876e-06	0.000570851	CCND2	894
ENST00000478222	1.4648	2.47501	8.51254	0.00352707	0.0422212	CFP	5199
ENST00000259050	0.831438	5.13627	18.9023	1.37589e-05	0.000794343	2007-03-01	64844
ENST00000390687	-0.342206	6.47247	11.198	0.000818838	0.0154457	SNRPN	6638
ENST00000584968	-0.796252	3.231	14.0983	0.000173504	0.00494354	SNRPN	6638
ENST00000594009	-0.91665	4.49841	27.6567	1.4487e-07	2.69525e-05	FLT3LG	2323
ENST00000595510	-0.793958	2.70207	9.83808	0.00170936	0.0257091	FLT3LG	2323
ENST00000597914	-1.02754	2.49258	13.0029	0.000311002	0.00758316	FLT3LG	2323
ENST00000003912	-0.473533	6.28768	28.0772	1.16572e-07	2.28346e-05	NIPAL3	57185
ENST00000432012	-0.889619	2.84481	13.8605	0.000196891	0.00542402	NIPAL3	57185
ENST00000374919	-1.01517	2.33285	10.3463	0.00129736	0.0213661	SPIN3	169981
ENST00000581375	-0.418264	4.77475	10.3572	0.00128971	0.0212917	NOL11	25926
ENST00000357578	-0.588548	4.50544	17.7494	2.52e-05	0.00124153	ALDH5A1	7915
ENST00000299638	-0.276996	5.51669	9.50695	0.00204695	0.0291612	POLR2M	81488
ENST00000480110	-0.441244	7.07948	10.3796	0.00127414	0.0211327	BTN3A3	10384
ENST00000611278	-0.732203	3.17883	11.8531	0.000575659	0.0118999	ZNF248	57209
ENST00000314425	-0.29118	5.67566	11.2223	0.000808186	0.0152943	ZMYM3	9203
ENST00000258411	-1.79591	1.85418	20.1142	7.29549e-06	0.000488894	WNT10A	80326
ENST00000339656	-0.438858	5.5937	16.0372	6.21099e-05	0.0023475	ZNF587	84914
ENST00000502412	-0.794114	3.64461	9.70349	0.00183919	0.0270708	ZFP62	643836
ENST00000441391	-0.64829	3.40537	8.99224	0.00271129	0.0351811	TTYH2	94015
ENST00000373930	1.19709	6.8566	22.7643	1.83137e-06	0.00018111	MEGF9	1955
ENST00000366607	-0.180327	7.06872	8.85578	0.00292162	0.0371177	TOMM20	9804
ENST00000322716	-0.425075	5.99416	16.4424	5.01495e-05	0.00201906	EPM2AIP1	9852
ENST00000320285	0.900764	5.29223	15.6299	7.70256e-05	0.00272898	AGPAT4	56895
ENST00000075503	0.860489	4.01025	8.27292	0.00402406	0.0463285	STYK1	55359
ENST00000392132	0.173447	8.50464	8.29964	0.0039653	0.0459767	XRCC5	7520
ENST00000358600	0.436559	6.46118	10.3135	0.0013206	0.0216639	ADGRE5	976
ENST00000357355	0.648795	8.05993	33.794	6.12683e-09	2.4003e-06	ADGRE5	976
ENST00000242786	0.855325	6.94788	14.6269	0.000131029	0.00406599	ADGRE5	976
ENST00000586849	0.884536	2.88538	9.328	0.00225678	0.0312809	ADGRE5	976
ENST00000529713	-0.692859	3.70376	9.07551	0.00259055	0.0341363	CD3E	916
ENST00000367409	1.83114	2.56318	18.0348	2.16905e-05	0.00110332	ASPM	259266
ENST00000439326	-0.631775	3.9846	10.2528	0.00136474	0.0220917	ZNF844	284391
ENST00000592495	-0.922823	2.75441	12.6022	0.000385299	0.00885977	ZNF439	90594
ENST00000304030	-1.31649	3.13828	20.8877	4.87019e-06	0.000358179	ZNF439	90594
ENST00000580649	-0.867211	2.68147	10.8395	0.000993597	0.0177791	ATP5H	10476
ENST00000435030	-0.791979	3.70038	10.7205	0.00105953	0.0185915	KIF5C	3800
ENST00000538085	-0.560036	4.09008	8.87181	0.00289608	0.0369635	AC138969.1	NA
ENST00000218032	2.85704	3.98304	15.5648	7.97233e-05	0.00279299	TLR8	51311
ENST00000311912	2.56596	2.32002	16.5796	4.66499e-05	0.00190486	TLR8	51311
ENST00000242848	-0.222792	6.41771	8.98676	0.00271943	0.0352274	ZC3H13	23091
ENST00000380490	0.675745	6.57224	17.27	3.24267e-05	0.00150176	ALOX5AP	241
ENST00000264151	-0.864493	2.70007	10.1569	0.00143765	0.0229364	OSGEPL1	64172
ENST00000599579	-0.446443	4.4951	8.4975	0.00355635	0.0424557	EGLN2	112398
ENST00000367495	2.18848	2.91326	16.8613	4.02125e-05	0.00171822	RAB32	10981
ENST00000333167	0.436184	4.68542	12.0613	0.00051479	0.0109757	ACAA1	30
ENST00000569205	0.759065	4.4084	9.9736	0.00158801	0.0244527	CCPG1	9236
ENST00000375954	-0.726048	3.42526	11.1015	0.000862565	0.0160268	ERCC5	2073
ENST00000610537	-0.373099	6.71876	35.2092	2.96121e-09	1.3868e-06	NA	NA
ENST00000602402	0.3669	5.82574	12.3984	0.000429702	0.00959856	DNAJC3	5611
ENST00000356674	0.246801	9.02154	13.8102	0.000202235	0.00552639	HNRNPA2B1	3181
ENST00000393006	-0.547946	3.50082	9.0468	0.00263154	0.0344425	WDR33	55339
ENST00000594159	-0.601449	3.12521	8.19331	0.00420452	0.0476474	ZNF814	730051
ENST00000435989	-0.585009	3.3092	8.79978	0.00301267	0.0377812	ZNF814	730051
ENST00000556961	-1.24809	3.34032	14.0452	0.000178465	0.00504257	FBLN5	10516
ENST00000314103	0.527529	3.33745	8.28123	0.00400571	0.0462085	CHAF1B	8208
ENST00000376634	-0.487927	5.33348	10.086	0.00149398	0.0234533	VPS13A	23230
ENST00000355068	-0.846175	3.17303	16.268	5.49844e-05	0.00214261	EIF5A	1984
ENST00000530617	0.95622	3.57709	12.1338	0.000495155	0.0106744	PAK1	5058
ENST00000528203	1.47502	2.56948	12.5344	0.000399526	0.00909998	PAK1	5058
ENST00000512972	-1.02147	2.27963	10.3778	0.00127541	0.0211327	SERINC5	256987
ENST00000507668	-0.940457	6.01336	19.119	1.22816e-05	0.000729446	SERINC5	256987
ENST00000502747	-0.93889	2.26594	8.29163	0.00398283	0.0460751	SERINC5	256987
ENST00000450525	-0.48919	5.67357	12.5667	0.000392676	0.00897823	THRA	7067
ENST00000532683	-0.446568	6.64006	8.1028	0.0044197	0.0490952	RBM25	58517
ENST00000317643	1.55004	2.78991	11.515	0.000690368	0.0135873	SIGLEC7	27036
ENST00000421367	0.699731	4.38188	21.4292	3.67129e-06	0.000294455	ERLIN1	10613
ENST00000407654	0.735912	2.98006	11.1744	0.000829351	0.0155719	ERLIN1	10613
ENST00000369769	-0.447663	6.34811	22.4145	2.19707e-06	0.000206548	KCNA3	3738
ENST00000339082	0.993461	2.23394	9.38429	0.00218853	0.0305541	PLAUR	5329
ENST00000340093	2.05389	2.68369	11.5905	0.0006629	0.0131957	PLAUR	5329
ENST00000247178	-0.407801	5.03947	16.9714	3.79475e-05	0.0016681	ATG14	22863
ENST00000299665	3.6035	2.60862	28.993	7.26409e-08	1.68693e-05	CLEC4D	338339
ENST00000263346	0.280116	6.623	10.6183	0.00111973	0.0193397	TCF25	22980
ENST00000296292	-0.335205	4.6082	8.37652	0.00380099	0.0445918	RFT1	91869
ENST00000537776	0.977199	3.77927	17.7372	2.53616e-05	0.00124799	NUDT5	11164
ENST00000373586	0.201664	6.7101	8.51771	0.00351707	0.0421345	EIF3I	8668
ENST00000356289	0.967592	4.56031	8.1834	0.00422753	0.0478197	JAML	120425
ENST00000534294	-0.69123	5.93765	10.6817	0.00108199	0.0188443	JAML	120425
ENST00000531530	-0.893783	4.47178	17.1105	3.52665e-05	0.00158949	JAML	120425
ENST00000369758	-0.380063	5.52822	10.5876	0.0011385	0.0195149	PCMTD2	55251
ENST00000397519	-0.424131	4.04888	8.28142	0.00400527	0.0462085	PSIP1	11168
ENST00000495873	-0.72921	2.71326	8.15441	0.00429565	0.0483516	PSIP1	11168
ENST00000380738	-0.535615	6.94783	42.4245	7.34631e-11	7.48296e-08	PSIP1	11168
ENST00000471462	-0.954216	2.42986	10.4016	0.00125909	0.0209819	SUSD3	203328
ENST00000375469	-0.811583	3.95606	9.30149	0.00228968	0.0315171	SUSD3	203328
ENST00000443455	-1.08286	2.38491	11.683	0.000630747	0.012753	ANKRD36B	57730
ENST00000414706	-0.40644	4.43112	10.6701	0.0010888	0.0189305	ZNF557	79230
ENST00000301788	0.26096	5.48061	8.84395	0.00294063	0.0372553	POLR2G	5436
ENST00000260731	1.25161	3.59191	16.0831	6.06227e-05	0.00230842	KIF11	3832
ENST00000221307	3.71059	3.32897	22.4119	2.20012e-06	0.000206548	CYP4F3	4051
ENST00000369682	-0.504747	6.29765	18.3314	1.85623e-05	0.000977799	PLXNA3	55558
ENST00000356509	1.26871	2.01087	9.44723	0.00211468	0.0298857	GMNN	51053
ENST00000230056	1.10247	1.96838	9.79178	0.00175294	0.0262387	GMNN	51053
ENST00000359933	-0.298904	6.54119	13.4779	0.000241393	0.00623848	ATG2B	55102
ENST00000396663	1.25238	2.62893	15.7566	7.2035e-05	0.00260425	ARL4A	10124
ENST00000543146	-1.44168	2.02193	8.83959	0.00294765	0.0372892	CCT2	10576
ENST00000301280	0.701161	4.01381	21.1249	4.30309e-06	0.000328324	CHAF1A	10036
ENST00000305798	1.092	4.74596	41.6824	1.07371e-10	9.51026e-08	TSPAN5	10098
ENST00000327026	-0.410961	4.91845	10.9525	0.000934793	0.017026	CCDC57	284001
ENST00000259053	2.22616	4.13997	13.7025	0.000214174	0.005741	CD302	9936
ENST00000285605	2.23086	2.61914	20.4574	6.09746e-06	0.000424675	MARVELD1	83742
ENST00000611835	-1.50217	3.9503	30.0137	4.29009e-08	1.1063e-05	GTF2IRD2B	389524
ENST00000302450	1.45726	2.02147	13.2789	0.000268414	0.00677502	CKAP2L	150468
ENST00000305352	-0.824281	7.51622	41.1236	1.42899e-10	1.17191e-07	S1PR1	1901
ENST00000475821	-0.992016	3.48304	18.0816	2.11634e-05	0.00108327	S1PR1	1901
ENST00000507874	-0.638957	3.29945	10.3049	0.00132678	0.0217178	CLDND1	56650
ENST00000341181	-0.818671	5.2571	19.892	8.19423e-06	0.000533609	CLDND1	56650
ENST00000503004	-1.15585	4.77277	28.2119	1.08732e-07	2.18235e-05	CLDND1	56650
ENST00000506927	-0.893622	3.60212	20.8295	5.02047e-06	0.000366584	CLDND1	56650
ENST00000507411	-0.88592	3.81202	26.1926	3.08997e-07	4.5969e-05	CLDND1	56650
ENST00000503799	-1.21765	1.88883	9.32702	0.00225799	0.0312818	CLDND1	56650
ENST00000513988	-1.04609	3.99576	34.9188	3.43744e-09	1.55617e-06	CLDND1	56650
ENST00000502980	-0.94952	3.26548	21.9964	2.73168e-06	0.000240908	CLDND1	56650
ENST00000261797	2.52718	3.49025	28.3347	1.02049e-07	2.08938e-05	NDST1	3340
ENST00000419277	1.38436	3.81142	8.56377	0.00342919	0.0413872	HLA-DPA1	3113
ENST00000290902	1.64252	5.69221	20.4885	5.99913e-06	0.000419691	SPON2	10417
ENST00000509697	1.58571	3.69199	37.0276	1.16471e-09	6.7793e-07	SPON2	10417
ENST00000502657	1.49793	2.85556	25.4743	4.48308e-07	6.02834e-05	SPON2	10417
ENST00000400762	1.59683	4.75149	51.2341	8.19827e-13	2.78359e-09	SPON2	10417
ENST00000505653	1.39942	2.61185	17.2648	3.25159e-05	0.00150378	SPON2	10417
ENST00000431380	1.60634	4.46807	27.5186	1.55588e-07	2.84273e-05	SPON2	10417
ENST00000475367	-0.687944	3.63069	15.9547	6.48771e-05	0.00242065	SPTAN1	6709
ENST00000355451	-0.328084	4.71252	8.54855	0.00345797	0.041647	NUDCD3	23386
ENST00000618759	-0.545858	4.66538	10.378	0.00127523	0.0211327	GIMAP6	474344
ENST00000559485	-1.20098	2.83103	9.26961	0.00232987	0.0318979	RGPD1	400966
ENST00000428128	-1.32663	3.4842	13.3075	0.000264353	0.00669409	RGPD1	400966
ENST00000369732	-1.033	3.18993	24.5028	7.42007e-07	8.97102e-05	OVGP1	5016
ENST00000610854	-2.3925	2.87246	26.8776	2.16758e-07	3.56112e-05	NEFL	4747
ENST00000393337	-1.03254	3.20603	22.8876	1.71755e-06	0.000171519	ZNF44	51710
ENST00000356109	-0.71871	3.91904	19.9299	8.03326e-06	0.000527915	ZNF44	51710
ENST00000355684	-1.24515	3.1418	26.4416	2.71621e-07	4.20796e-05	ZNF44	51710
ENST00000374395	-1.33361	7.23526	28.7197	8.36486e-08	1.79648e-05	RCAN3	11123
ENST00000538532	-1.22338	4.75594	16.1613	5.81702e-05	0.00223593	RCAN3	11123
ENST00000282058	0.458224	3.87315	9.09481	0.00256336	0.0338766	HAUS1	115106
ENST00000392796	1.8049	3.01546	10.2618	0.00135817	0.0220291	WDSUB1	151525
ENST00000483295	2.02846	3.14407	15.0368	0.000105435	0.00345602	RGS2	5997
ENST00000235382	2.62674	6.24359	15.3899	8.74554e-05	0.00299436	RGS2	5997
ENST00000464302	2.01473	2.42777	17.9401	2.2797e-05	0.00114671	RGS2	5997
ENST00000306320	-1.05487	4.3214	21.8126	3.00624e-06	0.000258956	RETREG1	54463
ENST00000524189	0.768314	6.20029	39.8305	2.7698e-10	2.01523e-07	KIF13B	23303
ENST00000300060	2.27957	4.64808	13.8465	0.000198362	0.00545407	ANPEP	290
ENST00000524622	-1.01215	6.27491	25.2253	5.10099e-07	6.59793e-05	TESPA1	9840
ENST00000449076	-0.822817	5.70041	24.3851	7.88744e-07	9.36926e-05	TESPA1	9840
ENST00000525978	-1.05796	2.20578	9.90152	0.00165142	0.0251573	TESPA1	9840
ENST00000524668	-0.898393	2.69036	11.4215	0.000725977	0.0141189	TESPA1	9840
ENST00000533607	-0.770217	2.71935	9.27291	0.00232568	0.0318728	TESPA1	9840
ENST00000233838	-0.386518	4.70502	11.5003	0.000695857	0.013657	GGCX	2677
ENST00000342677	-0.782783	2.91074	9.44487	0.0021174	0.0298916	FUT8	2530
ENST00000361427	0.370398	7.74211	13.0851	0.00029765	0.0073322	HMGN2	3151
ENST00000265523	0.612638	3.99888	9.82257	0.00172383	0.0258791	BLVRA	644
ENST00000440859	-0.528659	4.18266	12.2897	0.000455473	0.0100098	CBLL1	79872
ENST00000371666	3.13886	4.14532	21.1712	4.20025e-06	0.000323328	IL13RA1	3597
ENST00000566515	1.50986	3.32504	12.3634	0.000437839	0.00973231	CCNDBP1	23582
ENST00000475411	-0.480679	4.19604	9.84898	0.00169926	0.0255951	CBWD1	55871
ENST00000610032	-0.54189	3.51044	8.70316	0.0031766	0.0392149	AL157392.3	NA
ENST00000527990	-1.54354	4.59886	18.5527	1.6527e-05	0.000901297	DNHD1	144132
ENST00000534210	-1.08467	2.37274	11.3646	0.000748566	0.0144822	DNHD1	144132
ENST00000582467	0.717919	2.76614	8.13189	0.00434935	0.0486439	BPTF	2186
ENST00000263736	0.414508	4.75202	15.3578	8.89514e-05	0.00303792	SRBD1	55133
ENST00000491291	0.344167	6.26204	16.3218	5.34454e-05	0.00211006	PGK1	5230
ENST00000373316	0.322589	7.92323	18.7583	1.48377e-05	0.000840453	PGK1	5230
ENST00000370141	-0.339707	4.85826	9.31996	0.00226672	0.031328	TRMT13	54482
ENST00000487389	1.35892	3.20486	23.1425	1.50431e-06	0.000153532	PLSCR1	5359
ENST00000467672	-1.19768	2.18524	8.4787	0.00359329	0.042746	LRP5L	91355
ENST00000360844	2.84545	3.49746	16.6494	4.49649e-05	0.00186563	SIGLEC14	100049587
ENST00000556603	0.657357	4.34814	12.9331	0.000322819	0.00777821	ITPK1	3705
ENST00000534358	-0.282099	8.65668	15.7157	7.36114e-05	0.00264272	KMT2A	4297
ENST00000543284	-0.621817	3.88395	15.1045	0.00010172	0.00336424	PDCD2	5134
ENST00000360270	0.395756	10.5812	27.9946	1.21652e-07	2.36027e-05	MSN	4478
ENST00000570106	3.64803	2.98818	25.8561	3.67848e-07	5.15525e-05	NA	NA
ENST00000280571	0.414991	5.67474	12.4264	0.0004233	0.00949722	RILPL2	196383
ENST00000469838	-0.59514	4.71578	12.5184	0.000402956	0.00915163	RBM5	10181
ENST00000464087	-0.425002	5.51213	8.71222	0.00316085	0.039073	RBM5	10181
ENST00000496179	-0.895969	3.27602	12.1421	0.000492961	0.010644	RBM5	10181
ENST00000360194	0.656331	2.97683	8.78317	0.00304022	0.038049	FAM118B	79607
ENST00000367405	-0.440665	4.28091	10.9812	0.000920386	0.0168113	ZBTB41	360023
ENST00000367182	-0.476898	6.73972	9.08708	0.00257421	0.0339649	MDM4	4194
ENST00000263773	-0.252941	7.34816	13.2349	0.000274785	0.0069025	FNBP4	23360
ENST00000530207	-0.591609	4.46428	13.9664	0.000186105	0.00521566	FNBP4	23360
ENST00000534003	-0.481667	4.97447	20.591	5.68629e-06	0.000402226	FNBP4	23360
ENST00000394060	0.947591	2.49664	9.75886	0.0017846	0.0265178	MAPKAP1	79109
ENST00000540319	-0.384476	4.59986	10.5044	0.00119091	0.0201589	CAND1	55832
ENST00000249071	0.316299	9.24573	14.2743	0.00015801	0.00463165	RAC2	5880
ENST00000465438	-0.609325	3.19848	8.25546	0.00406297	0.0466332	ZNF789	285989
ENST00000396037	-0.818642	2.64587	9.5269	0.00202482	0.0289268	ST8SIA1	6489
ENST00000289473	2.1382	4.29243	11.1953	0.00082003	0.015461	NCF1	653361
ENST00000449343	2.43294	2.66315	15.6794	7.50386e-05	0.00267956	NCF1	653361
ENST00000486097	2.44245	2.06102	20.0339	7.60797e-06	0.000506502	NCF1	653361
ENST00000318469	2.51858	2.70473	22.2774	2.35962e-06	0.000217512	GAPT	202309
ENST00000455385	-0.433655	4.78429	8.14583	0.00431603	0.0484949	SYPL1	6856
ENST00000374467	0.50508	5.19458	15.0383	0.00010535	0.00345602	BAK1	578
ENST00000409733	-0.3005	8.19288	8.41576	0.00371982	0.0438796	RPL31	6160
ENST00000381031	0.72964	6.35348	14.231	0.000161681	0.00469533	TTC38	55020
ENST00000490762	-0.481237	5.47086	13.7548	0.000208289	0.00565392	LUC7L	55692
ENST00000267890	-0.375607	6.0106	20.2737	6.71152e-06	0.000458047	TTBK2	146057
ENST00000442846	1.17717	2.68151	10.9303	0.000946033	0.017177	SIGLEC10	89790
ENST00000316509	-0.238403	7.66399	10.1103	0.00147444	0.0232847	VAMP2	6844
ENST00000404970	-0.552933	4.30213	12.8601	0.000335657	0.007993	VAMP2	6844
ENST00000379426	1.39842	4.32549	10.5413	0.00116734	0.0198589	TMEM170B	100113407
ENST00000361113	-0.725015	3.5233	16.3932	5.14686e-05	0.00205996	ZNF627	199692
ENST00000394524	-0.40498	4.82816	8.92225	0.00281717	0.0361407	CAMK2D	817
ENST00000358746	-0.208703	6.69834	8.62037	0.00332425	0.0405397	TTC37	9652
ENST00000355431	-0.304215	5.49732	9.53682	0.0020139	0.0288213	ARID4A	5926
ENST00000438796	-0.286423	5.58231	12.4945	0.000408147	0.00922327	LRCH3	84859
ENST00000215832	0.633951	8.28261	30.8034	2.85537e-08	7.86076e-06	MAPK1	5594
ENST00000491588	1.03726	3.97289	44.7732	2.21229e-11	3.00459e-08	MAPK1	5594
ENST00000398822	0.595974	5.6716	28.0189	1.20137e-07	2.34205e-05	MAPK1	5594
ENST00000544786	1.25235	2.87005	11.639	0.000645836	0.0129844	MAPK1	5594
ENST00000252102	0.340541	4.63991	8.78165	0.00304275	0.0380639	NDUFA2	4695
ENST00000262384	-0.262756	6.06919	14.9697	0.000109254	0.00354414	N4BP1	9683
ENST00000371021	0.591121	4.56239	13.4473	0.000245354	0.00631904	FRAT1	10023
ENST00000613421	-0.393475	5.01747	8.37194	0.00381058	0.0446616	GGA3	23163
ENST00000258884	0.731849	3.04212	11.2123	0.000812586	0.015369	ABHD17C	58489
ENST00000361575	-0.351316	9.89331	11.366	0.000748024	0.0144786	RPL39	6170
ENST00000359426	0.285176	7.11505	16.9951	3.74768e-05	0.00165626	HK1	3098
ENST00000433351	-0.299288	5.58954	12.8713	0.000333662	0.00796882	PCYOX1	51449
ENST00000297258	1.10791	3.18085	18.0664	2.13337e-05	0.00108925	FABP5	2171
ENST00000624726	-0.611022	3.69085	9.59037	0.001956	0.0282308	GSTM2	2946
ENST00000312635	0.936339	3.28654	12.477	0.000411998	0.00929368	USP15	9958
ENST00000588883	-0.659938	3.15115	9.73586	0.00180707	0.0266959	ZNF226	7769
ENST00000256367	-0.65778	5.26933	13.3828	0.000253943	0.00647476	TTC9	23508
ENST00000321702	1.19768	2.2903	11.5604	0.000673726	0.0133578	B3GNT8	374907
ENST00000264444	1.46662	5.32419	18.8468	1.41647e-05	0.000812856	MXD1	4084
ENST00000606142	0.7064	5.1778	14.45	0.000143933	0.004344	LAP3	51056
ENST00000528020	1.04252	2.28167	10.5953	0.00113373	0.0194864	CTSC	1075
ENST00000377669	-0.4644	7.7751	32.6055	1.12894e-08	3.99979e-06	KLF12	11278
ENST00000606389	-0.326349	7.54586	13.695	0.000215031	0.00576018	AAK1	22848
ENST00000535831	-0.780832	3.19277	13.8776	0.000195105	0.00539604	HIP1R	9026
ENST00000216121	-0.262979	5.75761	12.0462	0.000518973	0.011036	NIPSNAP1	8508
ENST00000442287	0.626819	5.8468	8.14437	0.00431951	0.0484993	POLG	5428
ENST00000394936	0.884504	9.41294	9.72887	0.00181396	0.0267686	PSAP	5660
ENST00000376387	0.377001	7.07002	14.1935	0.000164942	0.00476625	TM9SF2	9375
ENST00000348403	-0.626284	3.8558	10.9494	0.000936324	0.0170463	STRBP	55342
ENST00000447404	-1.04709	2.26217	9.40896	0.00215927	0.0302952	STRBP	55342
ENST00000383474	2.16391	2.42218	14.8836	0.000114353	0.00366866	AIF1	199
ENST00000377493	0.896818	3.13782	10.0916	0.0014895	0.0234168	PARK7	11315
ENST00000490164	0.452714	3.93641	9.53199	0.00201921	0.0288669	PCGF5	84333
ENST00000515592	-0.520633	3.4853	8.14584	0.00431601	0.0484949	IK	3550
ENST00000447769	1.10938	2.69077	11.7159	0.000619687	0.0125865	GPR141	353345
ENST00000351018	0.419975	6.50065	10.6115	0.00112387	0.0193947	RHOG	391
ENST00000261017	-0.503189	5.53697	28.4452	9.63903e-08	2.00465e-05	ABI2	10152
ENST00000503201	-0.508167	4.10168	8.93725	0.00279413	0.0359205	NR3C1	2908
ENST00000343796	-1.18653	2.43902	8.09061	0.00444952	0.0493444	NR3C1	2908
ENST00000536224	0.634207	3.60031	10.6378	0.00110797	0.0191935	GCH1	2643
ENST00000522346	-0.753609	2.81932	9.3567	0.00222172	0.0309265	ZNF419	79744
ENST00000335727	-0.376123	6.93042	12.3144	0.000449487	0.00990476	TNRC6B	23112
ENST00000400228	-0.599766	4.6972	19.6873	9.12044e-06	0.000579724	DOCK9	23348
ENST00000340449	-1.01951	2.36447	10.4388	0.00123394	0.0207066	DOCK9	23348
ENST00000448493	-0.515177	6.29972	13.1602	0.000285961	0.0071174	DOCK9	23348
ENST00000502361	-0.57093	4.86419	11.4987	0.000696461	0.0136623	BTN3A1	11119
ENST00000237822	0.626993	3.68999	15.0178	0.000106502	0.00347701	LDAH	60526
ENST00000361891	0.309541	6.46611	19.9245	8.05622e-06	0.000528571	ILF2	3608
ENST00000534720	-0.631028	4.03418	15.4452	8.49324e-05	0.00292556	NPIPA1	9284
ENST00000592414	-0.510691	5.55309	11.6833	0.000630646	0.012753	AES	166
ENST00000586839	-0.326569	5.72949	8.65795	0.00325637	0.039903	AES	166
ENST00000354817	0.610885	5.47255	19.6428	9.3352e-06	0.000589998	FAR1	84188
ENST00000532701	0.755956	3.03848	11.5408	0.000680837	0.0134566	FAR1	84188
ENST00000488266	1.91982	2.7006	10.2877	0.0013392	0.0218344	LAT2	7462
ENST00000275635	2.39868	4.52343	26.5444	2.57547e-07	4.05366e-05	LAT2	7462
ENST00000629555	1.38319	3.10619	10.0346	0.00153626	0.023918	AGK	55750
ENST00000328945	-0.670097	4.2078	17.3931	3.03919e-05	0.00142371	SDR42E1	93517
ENST00000301335	1.36295	3.04548	15.5688	7.95552e-05	0.0027895	SLC43A2	124935
ENST00000426421	0.445956	5.03715	10.4226	0.00124483	0.0208196	CAPZA2	830
ENST00000287156	0.854535	6.64408	45.818	1.29763e-11	2.03348e-08	UBE2L6	9246
ENST00000200453	0.87433	5.90534	15.1974	9.68355e-05	0.00324985	PPP1R15A	23645
ENST00000315576	2.21397	3.5756	13.9941	0.000183386	0.00515658	ADGRE2	30817
ENST00000360222	1.106	2.16921	8.29462	0.00397628	0.0460428	ADGRE2	30817
ENST00000298198	-0.540215	4.24059	13.6318	0.000222384	0.00588746	PGM2L1	283209
ENST00000341272	2.98596	4.34549	18.5692	1.63847e-05	0.000896077	NA	NA
ENST00000254436	0.460975	5.48096	15.8382	6.89971e-05	0.00251962	TRIM21	6737
ENST00000262865	3.8159	4.48669	17.6975	2.58963e-05	0.00126877	BPI	671
ENST00000557320	-0.48764	4.69049	15.4938	8.27748e-05	0.00287272	PAPOLA	10914
ENST00000602775	0.598711	3.64366	12.1505	0.000490737	0.0106016	SRA1	10011
ENST00000226279	1.87077	4.71151	28.4723	9.50465e-08	2.00465e-05	CD38	952
ENST00000544253	-0.594562	4.30512	10.0998	0.00148287	0.0233725	ANKRD49	54851
ENST00000310128	2.00558	3.28698	17.457	2.93884e-05	0.00139192	KCNE3	10008
ENST00000306480	-0.363207	4.5698	9.52355	0.00202852	0.0289492	TMEM192	201931
ENST00000344721	-1.1211	4.8719	30.5548	3.24569e-08	8.7229e-06	NR3C2	4306
ENST00000511528	-1.16549	2.42712	10.3548	0.00129139	0.0213063	NR3C2	4306
ENST00000479791	-1.08384	2.63984	15.0031	0.000107334	0.00349623	LYSMD4	145748
ENST00000378746	-0.411683	4.20735	9.07737	0.00258792	0.0341127	KIF3A	11127
ENST00000612127	2.00744	2.22862	10.156	0.00143831	0.0229364	LILRA3	11026
ENST00000358157	2.2251	2.1715	13.875	0.000195385	0.00539604	S1PR3	1903
ENST00000395564	0.858708	4.22562	19.765	8.75723e-06	0.000564564	UPP1	7378
ENST00000484744	-0.493636	4.6804	18.2732	1.91379e-05	0.000998407	WBP1	23559
ENST00000318522	-0.449158	6.89677	12.7534	0.00035536	0.00834993	EML4	27436
ENST00000406175	-0.753474	5.55509	22.0483	2.65881e-06	0.000236908	EML4	27436
ENST00000216181	0.212249	10.8479	10.6273	0.00111429	0.019262	MYH9	4627
ENST00000356025	2.38752	4.75602	13.8363	0.000199442	0.00547211	SIRPA	140885
ENST00000549537	-1.18556	1.99262	8.30897	0.00394497	0.045767	TMEM116	89894
ENST00000548283	-0.680429	3.12751	10.6206	0.00111836	0.0193242	TMEM116	89894
ENST00000407780	-0.693779	3.00106	9.5166	0.00203621	0.0290387	ICOSLG	23308
ENST00000440314	0.452867	4.71999	10.944	0.000939077	0.0170888	CRACR2A	84766
ENST00000399423	0.260945	6.42181	10.1214	0.00146554	0.0231712	TINF2	26277
ENST00000399808	2.06027	3.76588	9.45813	0.00210215	0.0297744	IFITM3	10410
ENST00000619079	-0.382233	4.34136	8.22627	0.00412882	0.047012	UPF3A	65110
ENST00000475218	-0.546463	4.71584	15.8403	6.89187e-05	0.00251962	UPF3A	65110
ENST00000539284	0.430111	5.79701	10.1869	0.00141438	0.0226523	VAV1	7409
ENST00000443968	-0.659474	3.49449	12.6077	0.000384165	0.00885317	MID2	11043
ENST00000478081	-0.906271	2.74505	8.66186	0.0032494	0.0398416	TTC24	164118
ENST00000577226	-0.432674	5.04856	10.1356	0.00145434	0.0230836	PHF12	57649
ENST00000249064	0.535721	4.9192	10.7113	0.00106484	0.0186525	CCDC117	150275
ENST00000338957	-0.78938	2.81014	10.2159	0.00139236	0.0224231	ZC3H12B	340554
ENST00000371568	1.61079	2.31815	10.4407	0.00123266	0.0206937	ORC1	4998
ENST00000296140	1.45298	4.50215	15.8914	6.70822e-05	0.00247797	CCR1	1230
ENST00000372806	-0.189432	8.65853	8.61703	0.00333034	0.0405776	STK4	6789
ENST00000474717	-1.43509	2.32212	18.4586	1.73636e-05	0.000940773	STK4	6789
ENST00000573523	-0.65964	3.70436	8.43362	0.00368346	0.0435619	PELP1	27043
ENST00000439383	0.323317	6.77204	19.4443	1.03576e-05	0.000645278	PSMD2	5708
ENST00000409098	0.247727	5.54988	8.99991	0.00269993	0.0350968	EIF4E2	9470
ENST00000446419	0.278184	5.29007	8.49726	0.00355682	0.0424557	COMMD7	149951
ENST00000277746	0.521371	4.54648	8.45269	0.00364504	0.0431851	NRBF2	29982
ENST00000281453	1.13185	2.10161	8.74242	0.00310892	0.0386542	CENPU	79682
ENST00000393868	0.266323	5.60277	11.0059	0.000908199	0.0166383	SUCLG1	8802
ENST00000487273	2.03597	3.12591	27.687	1.42616e-07	2.67777e-05	ADAM9	8754
ENST00000380615	1.00728	4.60604	27.3024	1.74e-07	3.05579e-05	KATNAL1	84056
ENST00000380617	1.50768	2.82015	39.7458	2.8926e-10	2.06765e-07	KATNAL1	84056
ENST00000603027	-0.466023	4.85277	10.0292	0.0015408	0.0239612	AC022400.6	8509
ENST00000244221	-0.604855	3.9393	15.5128	8.19489e-05	0.00284649	PAIP2B	400961
ENST00000368685	0.401711	4.14445	8.54444	0.00346579	0.0417287	SNAPIN	23557
ENST00000284984	2.24511	2.8756	12.9177	0.000325482	0.00782246	ADAMTS1	9510
ENST00000593993	0.438863	5.62663	13.5113	0.000237132	0.00615003	IL12RB1	3594
ENST00000342449	-0.42995	6.38722	12.7272	0.000360384	0.00843317	BRWD1	54014
ENST00000557026	-0.199204	6.69675	9.15154	0.00248508	0.0332246	NEK9	91754
ENST00000514183	-0.420627	4.20884	8.82328	0.00297412	0.0374931	RACK1	10399
ENST00000398598	-0.724091	5.75229	12.7037	0.000364924	0.00851111	MX1	4599
ENST00000264709	-0.69541	5.77304	21.589	3.3779e-06	0.000277976	DNMT3A	1788
ENST00000380756	-1.0616	2.74756	8.98272	0.00272545	0.035275	DNMT3A	1788
ENST00000579930	0.935436	2.77086	9.83089	0.00171605	0.0257717	LGALS9	3965
ENST00000545932	-0.399208	4.72097	8.45035	0.00364974	0.0432186	ISCU	23479
ENST00000311893	-0.293276	6.22394	20.2543	6.78005e-06	0.000461179	ISCU	23479
ENST00000394650	-0.452763	6.10406	12.4552	0.000416833	0.00936242	MCUB	55013
ENST00000472310	-1.43276	2.56852	24.2006	8.68068e-07	0.000100479	MCUB	55013
ENST00000494604	-0.792937	3.19728	13.37	0.000255678	0.00650678	MCUB	55013
ENST00000373449	0.279662	6.42584	17.0731	3.59676e-05	0.00161395	AK2	204
ENST00000465250	-1.67044	1.9824	9.93876	0.00161834	0.0248353	SMIM7	79086
ENST00000468843	-1.03157	3.33915	9.32025	0.00226635	0.031328	ADPRM	56985
ENST00000297632	-0.546343	5.28856	22.4435	2.16414e-06	0.000205538	TMEM65	157378
ENST00000380122	-0.307951	5.60008	9.54926	0.0020003	0.028677	TXLNG	55787
ENST00000332687	-0.497534	5.67798	20.6989	5.37464e-06	0.000387583	RLIM	51132
ENST00000293648	-0.294631	5.68256	10.5427	0.00116647	0.0198589	ZNF562	54811
ENST00000540998	-0.590811	7.34417	8.07204	0.00449536	0.04965	CDC42SE1	56882
ENST00000357235	0.229179	8.92116	11.0414	0.000891	0.0164192	CDC42SE1	56882
ENST00000216797	0.914893	6.13939	16.0318	6.22862e-05	0.00235198	NFKBIA	4792
ENST00000557389	1.65442	3.89745	10.9801	0.000920938	0.0168113	NFKBIA	4792
ENST00000555371	1.59019	4.13032	13.4066	0.000250744	0.00642537	NFKBIA	4792
ENST00000556664	1.98576	2.63497	18.3859	1.80387e-05	0.000965791	NFKBIA	4792
ENST00000557459	1.58805	3.5101	13.1644	0.000285313	0.00710997	NFKBIA	4792
ENST00000555629	2.18412	2.51158	16.2229	5.63093e-05	0.00217672	NFKBIA	4792
ENST00000370990	0.319546	5.31	8.1073	0.00440873	0.0490713	SERBP1	26135
ENST00000536163	-0.503714	6.62182	30.9551	2.64066e-08	7.42006e-06	KIAA1147	57189
ENST00000282096	-0.712288	7.59251	9.75498	0.00178838	0.0265545	PDE3B	5140
ENST00000460120	0.316221	5.50382	14.1762	0.000166466	0.00480005	HPS3	84343
ENST00000486530	0.400298	4.10677	8.12732	0.00436032	0.0487365	HPS3	84343
ENST00000511865	0.80999	3.84923	12.8707	0.000333765	0.00796882	REEP5	7905
ENST00000372231	-0.358038	5.92404	11.1681	0.000832159	0.0156024	ANXA11	311
ENST00000515317	1.38436	3.81142	8.56377	0.00342919	0.0413872	HLA-DPA1	3113
ENST00000263464	-1.0249	6.11409	15.3213	9.06884e-05	0.00308174	BIRC3	330
ENST00000615299	-2.13932	3.61455	9.68275	0.00186006	0.0272612	BIRC3	330
ENST00000278949	-0.566832	4.56697	19.8936	8.18735e-06	0.000533609	MPZL3	196264
ENST00000306384	0.406572	4.7107	8.28965	0.00398716	0.0460904	VAMP5	10791
ENST00000396136	0.312403	6.19437	8.83698	0.00295188	0.0372934	ADAM10	102
ENST00000263579	0.369204	4.45008	9.45718	0.00210324	0.0297744	DCPS	28960
ENST00000569842	-1.11083	2.89145	10.2474	0.00136876	0.0221305	NUP93	9688
ENST00000337195	0.974293	4.00589	9.74431	0.00179879	0.0266218	CTBP2	1488
ENST00000531469	0.959917	3.4202	10.1236	0.00146379	0.0231704	CTBP2	1488
ENST00000396128	-0.489587	4.67415	16.365	5.22422e-05	0.00207701	KLHL28	54813
ENST00000380443	0.436592	4.09046	9.11915	0.00252947	0.0336093	VPS16	64601
ENST00000393256	0.586957	5.80465	10.1025	0.00148067	0.0233469	BCL2L11	10018
ENST00000375486	3.35745	3.89771	26.0934	3.25293e-07	4.80208e-05	PADI2	11240
ENST00000265433	0.751656	4.93136	8.3317	0.00389593	0.0453451	NBN	4683
ENST00000519728	2.03465	5.26903	23.5714	1.20362e-06	0.000128042	LYN	4067
ENST00000520220	1.77877	4.90393	23.9466	9.90449e-07	0.000112409	LYN	4067
ENST00000328381	1.09391	2.34389	10.7949	0.00101781	0.0180565	RNF135	84282
ENST00000324689	1.17296	2.51587	8.84097	0.00294542	0.0372892	RNF135	84282
ENST00000535306	1.01748	3.04172	13.4385	0.000246509	0.00633276	RNF135	84282
ENST00000265838	0.53161	4.81077	14.15	0.0001688	0.00484162	ACAT1	38
ENST00000590720	0.526284	3.73536	10.229	0.00138248	0.0222904	PSME3	10197
ENST00000293362	0.25761	5.81934	9.03838	0.0026437	0.0345649	PSME3	10197
ENST00000258439	0.260258	6.03734	8.65738	0.0032574	0.0399036	TMEM127	55654
ENST00000432959	0.336928	5.5413	11.5996	0.000659672	0.013156	TMEM127	55654
ENST00000421445	0.720959	4.39504	9.30462	0.00228577	0.0314846	PSMB8	5696
ENST00000576209	0.531542	8.84315	12.6349	0.000378607	0.00875977	ACTG1	71
ENST00000263073	-0.275504	5.80754	13.5892	0.000227487	0.00596828	SMG6	23293
ENST00000219150	0.398464	9.42801	8.14699	0.00431327	0.0484934	CORO1A	11151
ENST00000589178	-0.441447	4.23726	9.70292	0.00183976	0.0270708	ZSCAN30	100101467
ENST00000610712	-0.513162	3.82696	10.2272	0.00138388	0.022304	ZSCAN30	100101467
ENST00000399598	0.359929	5.57191	10.1375	0.00145283	0.0230836	UBXN2B	137886
ENST00000317881	0.563063	7.0061	28.2723	1.05394e-07	2.13477e-05	SLC25A5	292
ENST00000375341	0.980989	2.37988	10.2353	0.00137779	0.0222323	ALDH4A1	8659
ENST00000360938	1.06548	4.53653	21.5109	3.5183e-06	0.000284989	ETS2	2114
ENST00000309859	-0.240324	7.16069	20.1231	7.26149e-06	0.000488222	GGA2	23062
ENST00000568799	-0.536994	3.67976	10.4806	0.00120636	0.0203696	GGA2	23062
ENST00000382592	0.667209	4.01188	8.40691	0.00373797	0.04403	LATS2	26524
ENST00000549982	-0.540552	4.94025	18.3663	1.82258e-05	0.000968489	MRPL42	28977
ENST00000377990	-0.946712	5.77743	55.5416	9.15043e-14	5.32607e-10	CEP68	23177
ENST00000537589	-0.884752	2.58261	10.4028	0.00125821	0.0209819	CEP68	23177
ENST00000300737	0.225359	7.26487	12.5749	0.000390969	0.00895483	STIM1	6786
ENST00000347785	-0.461515	7.67322	14.2813	0.000157425	0.00463113	CD5	921
ENST00000394673	0.234786	6.83519	9.23022	0.00238053	0.03232	ZNF207	7756
ENST00000335154	-0.405328	6.62097	18.6532	1.56782e-05	0.000867927	FMNL3	91010
ENST00000543813	0.509386	4.16204	12.3486	0.000441317	0.00977761	CHSY1	22856
ENST00000495528	1.10964	2.52397	8.4073	0.00373717	0.04403	VIM	7431
ENST00000275767	0.357529	5.37704	11.2462	0.000797846	0.0151726	TMEM140	55281
ENST00000370355	1.57267	4.19067	51.8251	6.06707e-13	2.47197e-09	SCD	6319
ENST00000230859	-0.281976	5.4866	10.4199	0.00124662	0.0208336	PAPD7	11044
ENST00000558173	-0.773611	2.82573	10.2686	0.00135314	0.0219913	TRIM69	140691
ENST00000335670	-0.558403	7.75775	13.2146	0.000277771	0.00696891	RORA	6095
ENST00000454703	4.65428	2.72604	20.0504	7.54263e-06	0.000504149	ACSL1	2180
ENST00000513001	1.62526	2.17065	14.6578	0.0001289	0.00400604	ACSL1	2180
ENST00000503407	2.87714	2.81388	14.7381	0.000123521	0.0038863	ACSL1	2180
ENST00000281455	3.02149	5.64419	19.5993	9.55065e-06	0.000599586	ACSL1	2180
ENST00000513317	2.70536	2.26958	22.1855	2.47539e-06	0.000226137	ACSL1	2180
ENST00000566029	-0.649934	3.92612	12.3685	0.000436644	0.00972544	CHD9	80205
ENST00000609421	0.492586	3.73311	9.29944	0.00229224	0.031531	MTX1	4580
ENST00000369713	0.497526	5.3218	13.8463	0.000198383	0.00545407	GSTO1	9446
ENST00000559082	0.537694	5.09074	9.44473	0.00211757	0.0298916	PSMA4	5685
ENST00000413382	0.709947	4.03082	10.5996	0.0011311	0.0194617	PSMA4	5685
ENST00000559146	0.85827	2.89054	14.1133	0.00017212	0.00491785	PSMA4	5685
ENST00000557929	0.735294	3.9677	26.0112	3.39442e-07	4.90434e-05	PSMA4	5685
ENST00000264192	0.410684	7.74311	17.0386	3.66268e-05	0.00163095	CYTIP	9595
ENST00000551127	-0.80961	2.77918	11.0181	0.000902247	0.016574	TPCN1	53373
ENST00000541517	-0.719127	4.97453	10.7504	0.00104254	0.0183566	TPCN1	53373
ENST00000356436	1.26923	2.18482	15.8547	6.83963e-05	0.00250606	TBC1D7	51256
ENST00000380516	0.249068	6.52271	9.29208	0.00230146	0.0316046	SLTM	79811
ENST00000301475	-0.442187	4.88479	14.8504	0.000116383	0.00372205	ZNF558	148156
ENST00000597304	-0.487785	4.0662	10.8009	0.00101449	0.0180185	ZNF558	148156
ENST00000468027	-0.789306	3.92048	17.1735	3.41162e-05	0.00155771	PTMA	5757
ENST00000481928	-0.588832	4.74196	12.917	0.000325605	0.00782246	PTMA	5757
ENST00000560061	1.34093	2.97314	11.708	0.000622335	0.0126214	IDH2	3418
ENST00000540499	0.672562	5.81514	16.666	4.45737e-05	0.00185129	IDH2	3418
ENST00000618156	-0.379545	6.47036	15.1251	0.000100615	0.00333831	PPP1R2	5504
ENST00000460437	-0.898439	2.49315	9.49681	0.00205829	0.029292	PPP1R2	5504
ENST00000565644	1.22001	5.0458	16.1388	5.88655e-05	0.00225203	SLC7A5	8140
ENST00000261622	1.27324	4.34068	9.56585	0.00198231	0.0284481	SLC7A5	8140
ENST00000372634	-0.935813	2.46292	9.29335	0.00229987	0.0315934	BEX3	27018
ENST00000225174	0.66644	4.4609	20.5015	5.95836e-06	0.000419287	PPIF	10105
ENST00000295640	0.814992	4.69984	14.5077	0.000139586	0.00424924	RNPEP	6051
ENST00000610656	2.14768	4.42522	11.8612	0.000573163	0.0118603	ALOX5	240
ENST00000622021	2.23902	2.14832	17.5304	2.82754e-05	0.00135536	ALOX5	240
ENST00000361436	-0.316448	9.90479	10.9218	0.000950409	0.0172257	RPL12	6136
ENST00000546953	-0.803055	3.18378	14.821	0.000118209	0.00376274	WDR27	253769
ENST00000573928	0.407356	5.16917	9.48612	0.00207032	0.0294324	GABARAP	11337
ENST00000577035	0.466886	6.59726	12.6525	0.000375066	0.00870453	GABARAP	11337
ENST00000375344	0.23631	6.18316	8.61502	0.00333401	0.0405981	MFSD14B	84641
ENST00000452208	0.728609	3.54559	12.7037	0.000364935	0.00851111	RGL4	266747
ENST00000290691	-0.947371	3.82718	13.4364	0.00024679	0.00633598	RGL4	266747
ENST00000255390	-0.366104	5.42671	16.8859	3.96954e-05	0.00171287	SCO1	6341
ENST00000545721	-0.578808	5.68054	15.8377	6.90136e-05	0.00251962	NUMA1	4926
ENST00000542977	-0.535169	5.49052	19.3262	1.10185e-05	0.000677175	NUMA1	4926
ENST00000540843	-1.03017	2.23826	9.09016	0.00256988	0.033939	NUMA1	4926
ENST00000544238	-1.00338	2.36186	9.71587	0.00182684	0.0269489	NUMA1	4926
ENST00000233099	-0.265822	6.81488	14.744	0.000123141	0.00388032	HEATR5B	54497
ENST00000379251	2.23369	3.16445	21.2487	4.0338e-06	0.000315457	SAT1	6303
ENST00000379253	1.58609	4.85878	15.2109	9.61455e-05	0.0032328	SAT1	6303
ENST00000379270	1.54335	5.76961	18.9703	1.3277e-05	0.000773904	SAT1	6303
ENST00000489394	0.933506	3.90465	18.2614	1.92567e-05	0.00100282	SAT1	6303
ENST00000474223	1.79599	5.42593	15.8114	6.99779e-05	0.00254343	SAT1	6303
ENST00000462639	2.88219	3.54614	17.0093	3.71969e-05	0.00164734	SAT1	6303
ENST00000424629	-1.59257	3.9253	25.0361	5.62663e-07	7.23191e-05	ZNF561	93134
ENST00000587309	1.09767	2.02854	8.0619	0.00452058	0.0497928	KIF18B	146909
ENST00000476324	-0.704826	6.53211	24.6379	6.91773e-07	8.49074e-05	GIMAP5	55340
ENST00000469272	-1.36165	1.77021	10.5881	0.00113819	0.0195149	GIMAP5	55340
ENST00000265354	0.257419	6.09707	9.83259	0.00171447	0.0257575	SRF	6722
ENST00000370396	-0.473294	4.39676	10.312	0.00132166	0.0216639	MTM1	4534
ENST00000469678	1.23739	3.90082	9.25944	0.00234285	0.0320157	TKT	7086
ENST00000487660	1.00432	3.65544	8.25073	0.00407357	0.0466406	TKT	7086
ENST00000406337	-1.09744	4.57395	8.27197	0.00402619	0.0463398	KAT6A	7994
ENST00000311672	0.341237	5.982	23.8058	1.06562e-06	0.000118627	UQCRH	7388
ENST00000304625	3.51507	3.53294	26.3502	2.84795e-07	4.36229e-05	RNASE2	6036
ENST00000527717	1.87334	1.88167	10.0748	0.00150309	0.0235275	FXYD6	53826
ENST00000506834	2.04492	3.07413	14.0569	0.000177364	0.00502191	HK3	3101
ENST00000292432	1.96476	5.07403	8.12124	0.00437497	0.0488769	HK3	3101
ENST00000610552	1.18951	2.2942	13.5193	0.000236123	0.00612778	SLC2A8	29988
ENST00000439590	-0.358836	8.12127	13.2699	0.000269706	0.00679585	RPL38	6169
ENST00000414467	0.741303	5.887	19.1612	1.20128e-05	0.000716619	TAP1	6890
ENST00000441719	-0.606451	4.83163	12.7611	0.000353903	0.0083253	KDM3A	55818
ENST00000409064	-0.397313	6.97443	32.7944	1.02441e-08	3.66126e-06	KDM3A	55818
ENST00000324607	-0.549017	3.92773	12.1761	0.000484059	0.0104963	MBOAT1	154141
ENST00000259006	-0.35057	6.17464	14.8684	0.000115277	0.00368957	LIMD2	80774
ENST00000512701	-0.488441	5.87696	15.2601	9.36746e-05	0.00317184	TTC39B	158219
ENST00000429645	0.720959	4.39504	9.30462	0.00228577	0.0314846	PSMB8	5696
ENST00000409871	-0.696289	4.3209	9.15125	0.00248549	0.0332246	ZC3H6	376940
ENST00000374525	1.00978	5.07082	28.4344	9.69264e-08	2.00465e-05	AKAP2	11217
ENST00000482335	1.38923	1.64833	9.25661	0.00234647	0.0320319	AKAP2	11217
ENST00000354691	-2.10726	2.12844	13.6696	0.000217953	0.00580031	YY1AP1	55249
ENST00000552577	-0.386985	4.44932	8.09794	0.00443155	0.0491987	LMBR1L	55716
ENST00000550867	-0.372657	4.5391	8.81627	0.00298556	0.0375675	LMBR1L	55716
ENST00000379939	-1.01671	2.46623	9.85754	0.00169137	0.025526	NBEA	26960
ENST00000435962	-0.577056	6.74703	20.1965	6.98821e-06	0.000473757	TC2N	123036
ENST00000360594	-0.496752	6.37853	10.854	0.000985825	0.0176867	TC2N	123036
ENST00000556018	-0.503739	5.37757	12.9526	0.000319476	0.00771896	TC2N	123036
ENST00000555302	-0.464243	4.06826	10.4012	0.00125933	0.0209819	TC2N	123036
ENST00000262039	-0.254052	5.87671	11.0254	0.000898717	0.0165241	PIK3C3	5289
ENST00000472030	-0.590451	3.81536	12.738	0.000358305	0.00839493	RNF103	7844
ENST00000282018	-0.76032	3.15605	12.6302	0.000379564	0.00877694	CYSLTR2	57105
ENST00000521288	0.89293	4.80222	20.0252	7.64277e-06	0.000507456	NUDT16	131870
ENST00000502852	0.90119	2.6935	13.024	0.000307531	0.00751955	NUDT16	131870
ENST00000368653	2.23367	4.51164	15.7349	7.28671e-05	0.0026227	MKI67	4288
ENST00000368654	3.64138	3.26438	16.93	3.87829e-05	0.00168784	MKI67	4288
ENST00000241453	3.97125	2.7745	25.9309	3.53856e-07	5.04108e-05	FLT3	2322
ENST00000380987	3.23101	2.10506	23.7073	1.12157e-06	0.0001221	FLT3	2322
ENST00000438720	-0.5058	5.35609	13.5804	0.00022856	0.00599256	COG1	9382
ENST00000520623	-1.55109	1.58728	8.52863	0.00349602	0.0419935	EPHX2	2053
ENST00000504087	1.30956	2.20573	8.48401	0.00358281	0.0426466	ANKRD50	57182
ENST00000206451	0.443389	8.06268	20.8602	4.94042e-06	0.000362689	PSME1	5720
ENST00000552564	-0.468374	4.41012	8.06867	0.00450372	0.049702	ITGA5	3678
ENST00000578121	-1.28701	1.97881	9.4838	0.00207294	0.0294593	TAF4B	6875
ENST00000265843	-1.00999	2.53618	13.0353	0.000305678	0.00748921	EXPH5	23086
ENST00000264832	0.956226	4.3596	26.8815	2.16323e-07	3.56112e-05	ICAM1	3383
ENST00000265080	-1.08113	5.61113	19.0427	1.27825e-05	0.000748395	RASGRF2	5924
ENST00000502677	-0.88276	3.01135	11.5977	0.00066032	0.0131625	RASGRF2	5924
ENST00000462410	-0.571899	3.66762	11.0528	0.000885549	0.0163532	TRAF5	7188
ENST00000367004	-0.590557	4.1596	10.2622	0.00135783	0.0220291	TRAF5	7188
ENST00000473385	-0.84602	5.31151	27.0086	2.02552e-07	3.38228e-05	TRAF5	7188
ENST00000287934	1.47457	1.94989	10.7545	0.00104027	0.0183326	FZD1	8321
ENST00000330501	-0.560447	5.19405	20.3076	6.59368e-06	0.000454573	ZNF397	84307
ENST00000412681	1.63699	2.7953	8.24971	0.00407586	0.0466479	NRGN	4900
ENST00000277480	3.90091	5.02706	12.8239	0.000342227	0.00811624	LCN2	3934
ENST00000383404	1.02937	2.82684	9.86269	0.00168664	0.0254898	CLIC1	1192
ENST00000614982	0.747309	5.02977	25.2923	4.92664e-07	6.43369e-05	CLIC1	1192
ENST00000442093	1.0849	2.16613	10.1882	0.0014134	0.0226523	BCAP31	10134
ENST00000347703	0.909107	3.59718	8.8464	0.00293667	0.0372399	CDCA7	83879
ENST00000303400	0.377957	5.20906	14.0269	0.000180218	0.00508506	MAEA	10296
ENST00000381774	1.48358	4.57507	16.5868	4.64728e-05	0.00190184	CPPED1	55313
ENST00000433677	2.19182	3.92655	18.2318	1.95582e-05	0.00101384	CPPED1	55313
ENST00000360356	1.04696	4.50294	10.0956	0.00148621	0.023407	PARP9	83666
ENST00000471785	1.85664	4.64877	20.6659	5.46815e-06	0.000391968	PARP9	83666
ENST00000462315	0.623684	5.21153	11.3438	0.000757008	0.0146109	PARP9	83666
ENST00000380639	-0.482532	4.32526	13.6842	0.000216264	0.00578134	PTCD2	79810
ENST00000392232	-0.524559	3.77274	9.68955	0.00185319	0.0271997	ZNF181	339318
ENST00000589203	-0.574757	3.57871	10.7952	0.00101762	0.0180565	ZNF519	162655
ENST00000378116	-0.576286	3.55187	10.4013	0.0012593	0.0209819	FAM171A1	221061
ENST00000585679	1.01053	2.30056	9.54222	0.00200798	0.0287568	BORCS8	729991
ENST00000361600	-1.18101	4.27058	8.08244	0.00446961	0.0494864	GPRASP1	9737
ENST00000375856	1.8343	4.49638	16.1512	5.8483e-05	0.00224546	IRS2	8660
ENST00000353411	-1.0165	5.95351	66.8683	2.90259e-16	5.91315e-12	SKP1	6500
ENST00000415995	0.420241	5.03455	8.56373	0.00342925	0.0413872	UQCRC1	7384
ENST00000559916	-0.531157	6.23745	17.9066	2.32015e-05	0.00116133	B2M	NA
ENST00000623550	-0.500827	7.30422	12.8654	0.000334715	0.00797988	B2M	NA
ENST00000281142	0.675064	3.63791	15.5488	8.04018e-05	0.0028071	SCLT1	132320
ENST00000507773	0.617523	3.46232	9.10514	0.00254893	0.0337523	SLC35B1	10237
ENST00000329399	1.10082	3.71956	12.0242	0.000525153	0.0111326	PDLIM1	9124
ENST00000381652	0.551094	5.59241	12.3871	0.000432302	0.00964078	JAK2	3717
ENST00000624481	0.45736	5.99889	10.3103	0.00132289	0.0216639	CD99	4267
ENST00000216133	-0.524145	7.11409	24.7866	6.40419e-07	8.00406e-05	CBX7	23492
ENST00000608424	-0.444531	7.52073	20.7499	5.23339e-06	0.000379711	WDR6	11180
ENST00000302313	-0.251787	5.60347	8.47918	0.00359233	0.042746	WDR48	57599
ENST00000533462	-1.37026	2.43776	11.8286	0.000583265	0.0120023	CD3G	917
ENST00000297488	-1.06554	2.51454	10.9199	0.000951382	0.0172357	MTUS1	57509
ENST00000369110	0.293332	5.89888	16.3646	5.22514e-05	0.00207701	PREP	5550
ENST00000393409	-0.38707	4.60163	9.52459	0.00202737	0.0289452	PLXNA1	5361
ENST00000205135	0.621266	3.98763	9.25481	0.00234878	0.0320319	PLEKHG2	64857
ENST00000371208	-1.21598	3.59128	25.8401	3.70897e-07	5.17528e-05	HOOK1	51361
ENST00000230053	-1.2074	1.88854	10.1028	0.00148048	0.0233469	B3GAT2	135152
ENST00000395047	0.792249	4.81886	23.7116	1.11907e-06	0.0001221	VDAC1	7416
ENST00000313833	-0.304969	5.26598	8.07286	0.00449331	0.04965	FBXO34	55030
ENST00000355085	3.12665	4.79105	15.575	7.92972e-05	0.00278412	C5AR1	728
ENST00000335749	-0.328029	6.57363	9.11581	0.0025341	0.0336427	TNRC6C	57690
ENST00000555003	-1.09174	5.76134	36.3613	1.63924e-09	8.67392e-07	IL11RA	3590
ENST00000555579	-0.865219	2.36612	8.22323	0.00413574	0.0470295	IL11RA	3590
ENST00000602473	-0.697693	3.70749	13.098	0.000295605	0.00730096	IL11RA	3590
ENST00000276096	0.48087	4.34937	13.7457	0.000209301	0.00566681	EBP	10682
ENST00000371019	1.22649	4.51741	33.8368	5.99351e-09	2.39411e-06	FRAT2	23401
ENST00000523349	-1.00328	2.44042	11.1994	0.000818242	0.0154416	CCAR2	57805
ENST00000371608	-0.666686	5.02198	18.9015	1.37641e-05	0.000794343	BCAS4	55653
ENST00000473835	-0.403219	6.06213	11.9987	0.000532368	0.0112558	U2SURP	23350
ENST00000480029	-0.513869	4.07443	8.55744	0.00344113	0.0414809	U2SURP	23350
ENST00000249364	0.613621	4.73738	18.5748	1.63363e-05	0.000894631	CALU	813
ENST00000424897	0.741303	5.887	19.1612	1.20128e-05	0.000716619	TAP1	6890
ENST00000412615	0.34233	6.11535	11.1863	0.000824013	0.0155074	TRAFD1	10906
ENST00000361034	0.565833	4.78585	10.1443	0.00144746	0.0230233	GRAMD4	23151
ENST00000333598	3.47135	3.02288	28.7243	8.34505e-08	1.79648e-05	MCEMP1	199675
ENST00000368990	-0.460821	4.07218	9.8435	0.00170433	0.0256619	PLEKHA1	59338
ENST00000481451	-0.593435	3.4715	8.62142	0.00332233	0.0405284	PLEKHA1	59338
ENST00000373191	-0.339401	6.13502	12.8972	0.000329072	0.00788857	AGO3	192669
ENST00000495056	-0.610809	4.07561	15.7067	7.39636e-05	0.00265046	MGAT4A	11320
ENST00000393487	-0.415628	6.84457	9.64823	0.00189534	0.027649	MGAT4A	11320
ENST00000319783	-0.731872	3.46521	14.5034	0.000139903	0.00424924	ZNF611	81856
ENST00000262507	0.923783	3.34378	10.9777	0.000922124	0.0168178	COQ9	57017
ENST00000301318	-1.23589	3.10861	26.0608	3.30829e-07	4.86617e-05	ZFP28	140612
ENST00000382952	0.379818	6.65049	10.5755	0.00114599	0.0196268	CTBP1	1487
ENST00000528851	2.17746	3.41605	10.8267	0.00100046	0.0178863	MS4A6A	64231
ENST00000420732	2.13589	1.83177	10.6442	0.00110416	0.0191519	MS4A6A	64231
ENST00000531914	2.09886	3.24892	12.7226	0.000361265	0.00844485	MS4A6A	64231
ENST00000530179	1.90952	3.01842	9.07044	0.00259775	0.034209	MS4A6A	64231
ENST00000370459	0.659577	7.74933	10.9422	0.000939984	0.0170976	GBP5	115362
ENST00000377960	0.653093	6.71188	20.3514	6.44466e-06	0.000445053	GLIPR2	152007
ENST00000240499	-0.68219	4.3469	27.1787	1.85488e-07	3.17542e-05	ZNF141	7700
ENST00000475010	-0.499719	5.25747	10.1937	0.00140922	0.0226053	MKRN1	23608
ENST00000435136	0.912611	4.99398	8.53305	0.00348755	0.0419288	SH3BP2	6452
ENST00000513069	0.927585	2.19916	8.44942	0.0036516	0.0432251	SH3BP2	6452
ENST00000442312	0.62464	7.33747	14.1493	0.000168858	0.00484162	SH3BP2	6452
ENST00000370812	-0.28722	5.22279	9.3849	0.00218779	0.0305541	PIGK	10026
ENST00000464685	-0.57121	3.89442	12.6021	0.000385321	0.00885977	MITD1	129531
ENST00000527796	-0.582957	3.9613	9.9414	0.00161602	0.0248091	RSRC2	65117
ENST00000263238	0.365516	7.13941	11.2107	0.000813262	0.015369	ACTR3	10096
ENST00000535589	0.499963	7.47205	21.7523	3.10225e-06	0.000263329	ACTR3	10096
ENST00000282003	-0.365131	4.78032	11.1907	0.000822095	0.0154785	RNF219	79596
ENST00000236826	4.06884	5.03098	13.4214	0.000248775	0.00638294	MMP8	4317
ENST00000311638	-0.660672	3.2399	8.06144	0.00452173	0.0497928	THAP6	152815
ENST00000317168	0.863111	4.09426	33.0101	9.1681e-09	3.30571e-06	ASCC1	51008
ENST00000438526	-0.581785	3.39241	9.47776	0.00207978	0.0295256	CXorf65	158830
ENST00000478188	-0.510611	4.41401	8.76287	0.00307424	0.0383215	POLR2B	5431
ENST00000257770	-1.5315	4.4928	29.1187	6.80755e-08	1.62203e-05	NT5E	4907
ENST00000373884	0.545632	4.60908	18.822	1.43499e-05	0.000822322	XKR8	55113
ENST00000296161	0.336516	7.10552	8.49122	0.00356865	0.0425398	DTX3L	151636
ENST00000328654	-0.457786	4.38311	10.6277	0.00111406	0.019262	ZNF26	7574
ENST00000382496	-1.49313	2.38161	16.4066	5.11076e-05	0.00205156	SEMA5A	9037
ENST00000467996	1.50845	2.07287	16.3111	5.37491e-05	0.00211999	RNF13	11342
ENST00000371922	-0.773347	2.94273	10.8116	0.00100868	0.0179544	STAMBPL1	57559
ENST00000381846	-1.31851	1.93321	9.2642	0.00233676	0.0319736	LIAS	11019
ENST00000368463	-0.463373	8.54642	15.999	6.33771e-05	0.00237287	PBXIP1	57326
ENST00000368460	-0.623745	3.54013	12.3078	0.000451077	0.00993443	PBXIP1	57326
ENST00000493133	-0.819818	2.96929	13.015	0.000308999	0.00753884	PBXIP1	57326
ENST00000357901	-0.491977	4.27694	12.9907	0.000313038	0.00760849	ZNF441	126068
ENST00000339485	-0.445515	4.68504	14.0386	0.000179092	0.00505679	VMAC	400673
ENST00000367505	-0.294744	5.12812	9.38392	0.00218897	0.0305541	SHPRH	257218
ENST00000437099	1.88662	4.50591	8.28948	0.00398755	0.0460904	GAS7	8522
ENST00000585266	2.41392	2.5214	14.2708	0.000158298	0.00463165	GAS7	8522
ENST00000257787	0.747013	5.28224	40.6874	1.78634e-10	1.34782e-07	AKIRIN2	55122
ENST00000595962	-0.470962	4.80551	16.3816	5.17861e-05	0.00206816	ZNF480	147657
ENST00000324288	0.754665	5.2532	13.9055	0.000192236	0.00534274	CIITA	4261
ENST00000618327	1.1207	3.20737	8.52362	0.00350566	0.0420721	CIITA	4261
ENST00000588776	-0.343143	5.36557	8.79846	0.00301485	0.0377876	CAPS	828
ENST00000402989	0.555512	4.25897	13.1124	0.000293347	0.00725691	SMC6	79677
ENST00000304661	0.464627	3.75766	8.50131	0.00354891	0.0424026	C1GALT1C1	29071
ENST00000432845	-0.458258	4.34847	10.1641	0.00143199	0.0228894	MRPL32	64983
ENST00000054950	1.04359	3.71461	21.3121	3.90252e-06	0.000308131	RCN1	5954
ENST00000476936	0.543762	4.0047	8.24	0.00409772	0.0468586	CAPZA1	829
ENST00000340748	0.476629	6.04453	8.3573	0.00384142	0.0449496	DNMT1	1786
ENST00000472823	-0.935628	4.98396	17.2149	3.33804e-05	0.00153332	GABBR1	2550
ENST00000037869	0.444426	4.4428	12.0542	0.000516752	0.011006	FAM136A	84908
ENST00000370801	-0.287266	5.41624	10.9814	0.000920291	0.0168113	ZZZ3	26009
ENST00000563957	-0.338349	7.05578	9.23152	0.00237884	0.0323171	2001-09-01	1731
ENST00000599581	-0.521575	3.94071	11.0522	0.00088581	0.0163532	ZNF766	90321
ENST00000593612	-0.682635	3.28196	11.8571	0.000574419	0.0118803	ZNF766	90321
ENST00000366997	0.392819	6.97136	11.9564	0.000544598	0.0114318	LPGAT1	9926
ENST00000481546	-0.43956	6.633	8.05203	0.00454527	0.0499575	UBE2G2	7327
ENST00000462569	-0.580252	3.68759	9.16231	0.0024705	0.0331253	UBE2G2	7327
ENST00000263967	-0.331945	5.82971	14.0541	0.000177626	0.00502582	PIK3CA	5290
ENST00000223321	0.45686	5.57565	17.0149	3.70881e-05	0.00164431	PSMA2	5683
ENST00000445517	0.447807	4.40621	8.11431	0.00439172	0.0489998	PSMA2	5683
ENST00000381962	0.582151	5.12244	12.3787	0.00043425	0.00967892	SRXN1	140809
ENST00000255305	-0.395737	6.34439	28.8402	7.86044e-08	1.74057e-05	XPO4	64328
ENST00000354293	0.329669	5.88662	11.5628	0.00067284	0.0133467	AP2A1	160
ENST00000299663	4.08775	3.67945	25.8206	3.74675e-07	5.20877e-05	CLEC4E	26253
ENST00000545274	4.4252	2.51944	34.6964	3.85347e-09	1.70658e-06	CLEC4E	26253
ENST00000246194	0.314688	6.7144	9.7066	0.00183607	0.0270459	RALY	22913
ENST00000435983	-0.340202	9.10989	9.9914	0.00157273	0.0242573	RPL32	6161
ENST00000259400	-0.334056	4.96105	10.876	0.000974177	0.017524	STX17	55014
ENST00000605610	0.713241	3.33501	14.7781	0.00012093	0.00381657	SRGAP2	23380
ENST00000573034	0.915091	4.03754	26.5751	2.53495e-07	4.02763e-05	SRGAP2	23380
ENST00000605476	0.944321	3.03638	17.7916	2.46472e-05	0.00121725	SRGAP2	23380
ENST00000440894	0.741303	5.887	19.1612	1.20128e-05	0.000716619	TAP1	6890
ENST00000344691	0.721364	5.1724	12.5682	0.000392359	0.00897601	RUNX1	861
ENST00000437180	-0.573749	5.24971	12.827	0.000341661	0.00810754	RUNX1	861
ENST00000336505	-0.444345	4.84851	16.1262	5.9259e-05	0.00226496	SCAI	286205
ENST00000586569	-2.00169	1.94961	11.7019	0.000624354	0.0126561	TNFRSF11A	8792
ENST00000532567	-0.292601	7.18674	8.22543	0.00413074	0.047012	RPS25	6230
ENST00000358232	-0.38656	5.03802	14.8806	0.000114535	0.0036716	ELP2	55250
ENST00000336023	0.869063	7.77547	27.8801	1.29067e-07	2.46888e-05	TUBA1B	10376
ENST00000316626	0.81079	3.70994	26.0267	3.3672e-07	4.89975e-05	GSK3B	2932
ENST00000409299	-0.351826	4.46377	8.13195	0.00434919	0.0486439	PXMP4	11264
ENST00000381086	-0.777474	4.21872	9.7685	0.00177528	0.0264549	IGFBP3	3486
ENST00000339364	1.12372	6.59261	21.89	2.88727e-06	0.000251904	PIK3AP1	118788
ENST00000245932	0.635559	6.8463	14.2981	0.000156021	0.0046098	VASP	7408
ENST00000586014	1.06033	5.26302	13.8134	0.000201887	0.00552431	VASP	7408
ENST00000374466	0.453132	6.67408	15.6203	7.74186e-05	0.00273815	CSGALNACT2	55454
ENST00000568517	0.461051	4.89424	15.5291	8.12453e-05	0.0028317	COX5A	9377
ENST00000313116	-0.474145	4.25781	11.6648	0.000636928	0.012847	ZNF41	7592
ENST00000575872	-1.51739	3.62441	10.5276	0.00117605	0.019957	AGK	55750
ENST00000160827	-0.295977	5.65886	9.92924	0.00162674	0.0248892	KIF22	3835
ENST00000565736	-0.547916	4.64063	22.3928	2.22201e-06	0.000207646	KIF22	3835
ENST00000434248	-0.686466	3.57081	9.10673	0.00254671	0.0337442	ZNF780B	163131
ENST00000356384	0.685219	5.36381	8.92824	0.00280795	0.0360565	RXRA	6256
ENST00000396545	1.94762	2.26428	9.77654	0.00176753	0.0264086	TNFSF13	8741
ENST00000438708	1.02937	2.82684	9.86269	0.00168664	0.0254898	CLIC1	1192
ENST00000621055	0.747309	5.02977	25.2923	4.92664e-07	6.43369e-05	CLIC1	1192
ENST00000337120	-0.402287	5.85688	10.7452	0.00104551	0.018393	SH2B1	25970
ENST00000311481	0.313254	7.311	8.88337	0.00287779	0.0367564	RAB1B	81876
ENST00000358077	1.89682	2.66709	9.01296	0.00268073	0.0348983	DAPK1	1612
ENST00000406785	2.49305	2.64809	21.7345	3.13106e-06	0.000265222	SLC8A1	6546
ENST00000575464	-0.503714	6.62182	30.9551	2.64066e-08	7.42006e-06	KIAA1147	57189
ENST00000443117	1.38436	3.81142	8.56377	0.00342919	0.0413872	HLA-DPA1	3113
ENST00000360515	-0.34758	8.44295	13.2017	0.000279696	0.00699565	CDC42SE2	56990
ENST00000505065	-0.331869	7.36847	19.7265	8.93528e-06	0.000573321	CDC42SE2	56990
ENST00000220325	-0.335236	5.54239	9.75998	0.00178351	0.0265178	EHD4	30844
ENST00000296511	0.881372	6.49313	23.7989	1.06943e-06	0.000118728	ANXA5	308
ENST00000258534	0.936665	2.89997	11.5021	0.000695194	0.0136506	DRAM1	55332
ENST00000436636	-0.394277	5.85395	15.3437	8.96181e-05	0.00305812	TNIK	23043
ENST00000396825	-0.480632	4.1145	11.2897	0.000779378	0.0149506	FITM2	128486
ENST00000519835	0.910236	2.49169	10.7182	0.00106088	0.0186018	CPEB4	80315
ENST00000276282	-0.446869	6.21552	9.67838	0.00186449	0.0273163	MFHAS1	9258
ENST00000260197	-0.316568	9.72213	8.54346	0.00346765	0.0417389	SORL1	6653
ENST00000528339	-0.719865	4.03831	13.7084	0.000213494	0.00573409	SORL1	6653
ENST00000528088	-0.66848	3.45164	12.6992	0.000365802	0.00851416	CCDC84	338657
ENST00000618931	0.468065	4.37114	8.51229	0.00352755	0.0422212	RAB9A	9367
ENST00000340541	0.480795	3.62114	8.68874	0.00320182	0.0394437	VAPA	9218
ENST00000499869	0.21232	8.69781	10.5452	0.00116491	0.0198507	WDR1	9948
ENST00000381232	0.396165	5.09944	10.9372	0.000942524	0.0171209	SIPA1L1	26037
ENST00000373106	2.47758	3.49275	9.53346	0.00201759	0.0288539	CSF3R	1441
ENST00000373103	3.33001	2.62116	21.6474	3.27654e-06	0.000271893	CSF3R	1441
ENST00000480825	2.95316	4.33807	19.3712	1.0762e-05	0.000667405	CSF3R	1441
ENST00000526980	2.91646	3.05085	26.5434	2.57681e-07	4.05366e-05	CSF3R	1441
ENST00000489551	2.83173	2.83955	24.5445	7.26146e-07	8.80538e-05	CSF3R	1441
ENST00000361632	2.7824	6.04598	12.4741	0.000412632	0.00929368	CSF3R	1441
ENST00000356864	3.53019	3.35293	15.1777	9.78499e-05	0.00326786	TNFRSF10C	8794
ENST00000269228	0.386704	6.24099	8.16876	0.00426179	0.0480605	NPC1	4864
ENST00000591051	0.729613	3.76908	10.6532	0.00109881	0.0190673	NPC1	4864
ENST00000311160	2.15151	2.72921	13.733	0.00021072	0.00567928	TNS3	64759
ENST00000245458	-0.329924	9.82387	11.1382	0.00084568	0.015784	RPS29	6235
ENST00000354200	0.334896	6.03747	12.8691	0.000334055	0.00796882	TBC1D20	128637
ENST00000379152	-0.896028	4.4976	12.4148	0.000425948	0.00954395	SLC7A6	9057
ENST00000566454	-0.883216	6.414	18.6701	1.55402e-05	0.000864984	SLC7A6	9057
ENST00000563208	-0.843095	3.21137	14.4054	0.000147375	0.00441868	SLC7A6	9057
ENST00000296657	0.819356	2.82268	9.39268	0.00217854	0.0304816	ANKRD33B	651746
ENST00000321250	-0.617084	6.57102	23.966	9.80519e-07	0.000111593	LEPROTL1	23484
ENST00000518001	-0.467257	4.09842	8.25539	0.00406313	0.0466332	LEPROTL1	23484
ENST00000442880	-1.28567	2.83669	13.5259	0.000235299	0.00611027	LEPROTL1	23484
ENST00000523116	-0.719172	3.32884	13.561	0.000230929	0.00602366	LEPROTL1	23484
ENST00000396668	-0.535411	3.73907	10.7061	0.00106782	0.018675	TMEM106B	54664
ENST00000396667	-0.540294	5.47229	23.785	1.07719e-06	0.000119264	TMEM106B	54664
ENST00000267012	0.396657	8.50426	24.3281	8.12433e-07	9.56698e-05	NA	NA
ENST00000334660	0.524762	5.72687	18.6901	1.53781e-05	0.000860644	CHP1	11261
ENST00000330938	0.495538	5.68166	8.43214	0.00368646	0.0435619	PTTG1IP	754
ENST00000304567	2.31812	3.79488	25.3103	4.88094e-07	6.43369e-05	RRM2	6241
ENST00000346213	0.281555	6.83348	9.37147	0.00220388	0.0307097	RAB5C	5878
ENST00000264748	-0.993069	3.42828	23.9151	1.00678e-06	0.00011363	FGFRL1	53834
ENST00000527915	-0.784753	2.60801	8.73	0.00313016	0.0388472	PARP2	10038
ENST00000463004	-0.429042	6.52981	8.28372	0.0040002	0.0461712	RBM39	9584
ENST00000495293	-0.902816	2.96619	15.2959	9.19136e-05	0.00311817	RBM39	9584
ENST00000368149	0.702175	4.56898	12.7727	0.000351706	0.00830238	ARHGAP18	93663
ENST00000383251	0.938007	3.34644	9.73266	0.00181022	0.0267322	HLA-DQA1	3117
ENST00000371207	1.53602	5.00298	8.86688	0.00290392	0.0369741	ENTPD1	953
ENST00000300933	0.695602	7.39379	28.4063	9.83432e-08	2.02368e-05	TPM4	7171
ENST00000504293	-0.308309	9.09758	8.21809	0.00414748	0.0471366	RPS23	6228
ENST00000392783	0.750732	5.12669	14.1088	0.000172538	0.00492289	BAZ2B	29994
ENST00000507297	0.397892	6.20033	13.8829	0.000194558	0.00539258	TMEM173	340061
ENST00000510817	1.08874	3.3032	12.546	0.000397055	0.00906818	TMEM173	340061
ENST00000429094	-1.3205	5.11799	12.4756	0.000412296	0.00929368	NELL2	4753
ENST00000452445	-1.38418	7.6041	24.5993	7.05768e-07	8.60953e-05	NELL2	4753
ENST00000547636	-1.79998	2.24254	28.7168	8.37747e-08	1.79648e-05	NELL2	4753
ENST00000240364	-0.339082	6.83381	15.8831	6.73766e-05	0.00247985	FAM117A	81558
ENST00000503573	-0.94456	2.29709	8.10711	0.00440919	0.0490713	FAM117A	81558
ENST00000354258	0.741303	5.887	19.1612	1.20128e-05	0.000716619	TAP1	6890
ENST00000296325	0.421827	4.71973	10.6813	0.00108226	0.0188443	LRPAP1	4043
ENST00000496459	-0.360508	6.48819	15.1116	0.00010134	0.00335692	RBMX	27316
ENST00000568578	-0.703449	4.07256	13.3152	0.00026327	0.00667496	RBMX	27316
ENST00000562646	-0.417474	5.60456	9.32462	0.00226095	0.0312908	RBMX	27316
ENST00000420936	0.613362	5.50155	18.3334	1.85427e-05	0.000977799	ILK	3611
ENST00000512706	1.34424	2.56303	20.3606	6.4136e-06	0.00044366	RCHY1	25898
ENST00000297689	2.82729	4.74704	57.1922	3.95237e-14	2.68392e-10	NFIL3	4783
ENST00000375144	0.263025	7.55484	9.6362	0.00190779	0.0277391	CAPZB	832
ENST00000264202	0.254624	6.75275	8.52991	0.00349357	0.0419887	CAPZB	832
ENST00000025301	-0.427315	6.87832	34.9635	3.35947e-09	1.53796e-06	AKAP11	11215
ENST00000532240	-0.470297	4.37795	8.93666	0.00279503	0.0359205	NUCB2	4925
ENST00000541364	0.62203	3.98283	9.4071	0.00216147	0.0303157	TUBA1C	84790
ENST00000548470	0.762953	3.61867	12.3677	0.000436817	0.00972544	TUBA1C	84790
ENST00000260118	1.34029	1.91035	12.3901	0.000431626	0.00963098	GGH	8836
ENST00000373218	0.197838	8.00679	8.07072	0.00449862	0.0496725	EIF4EBP2	1979
ENST00000280098	0.598475	4.87729	11.4245	0.000724832	0.0141034	SPOPL	339745
ENST00000420679	0.735215	2.85269	10.2754	0.00134813	0.0219362	SPOPL	339745
ENST00000300176	-0.378288	4.4044	9.13394	0.0025091	0.0334088	AGFG2	3268
ENST00000220562	0.581924	5.90225	31.3169	2.19161e-08	6.48266e-06	EXTL3	2137
ENST00000376059	2.16391	2.42218	14.8836	0.000114353	0.00366866	AIF1	199
ENST00000272117	-0.378436	7.7746	21.3578	3.81064e-06	0.000302274	ITPKB	3707
ENST00000484589	-0.973196	2.24017	8.5356	0.00348267	0.0418948	CDK13	8621
ENST00000340160	-1.15207	4.46221	12.4142	0.000426086	0.00954395	TSPAN18	90139
ENST00000541961	0.591954	4.51534	12.0472	0.000518704	0.011036	DPP3	10072
ENST00000373731	0.304345	6.62243	9.26404	0.00233696	0.0319736	KCTD20	222658
ENST00000397902	-0.713861	2.84207	8.81923	0.00298073	0.0375532	ZNF846	162993
ENST00000486741	-0.512368	4.89873	9.77122	0.00177265	0.0264392	HMGN1	3150
ENST00000303562	2.62239	6.76367	8.2512	0.00407251	0.0466406	FOS	2353
ENST00000554617	2.23564	3.57444	14.5033	0.000139915	0.00424924	FOS	2353
ENST00000556324	1.89921	3.34866	14.1283	0.000170757	0.00489097	FOS	2353
ENST00000555242	2.87268	2.99279	19.5353	9.87596e-06	0.000618105	FOS	2353
ENST00000555686	2.07193	5.2407	11.6198	0.000652521	0.0130581	FOS	2353
ENST00000555347	2.79888	4.7849	17.1761	3.40689e-05	0.00155771	FOS	2353
ENST00000304863	0.283922	5.81603	13.2048	0.000279231	0.00698946	UQCRFS1	7386
ENST00000247003	0.535469	4.14409	11.0583	0.000882929	0.0163222	DDX49	54555
ENST00000376065	-0.368241	6.51692	18.5944	1.61699e-05	0.000887905	TPP2	7174
ENST00000376052	-0.546237	5.82614	27.4937	1.57604e-07	2.85396e-05	TPP2	7174
ENST00000618711	2.34215	2.87868	12.4748	0.000412476	0.00929368	LILRA5	353514
ENST00000485566	-1.26416	1.86858	8.69727	0.00318687	0.039292	MXI1	4601
ENST00000238256	0.287922	6.01376	10.5613	0.00115477	0.0197366	FKBP15	23307
ENST00000367568	1.7453	4.53718	22.6517	1.9419e-06	0.000189285	STX11	8676
ENST00000262096	-0.308483	5.76018	10.4612	0.00121908	0.0205419	ZDHHC2	51201
ENST00000303635	-1.26591	2.00213	10.9233	0.000949613	0.017219	CAMTA1	23261
ENST00000371485	2.37554	2.3371	26.5708	2.5405e-07	4.02763e-05	CEP55	55165
ENST00000376753	1.2206	4.55699	51.9888	5.58192e-13	2.47197e-09	FBXO6	26270
ENST00000366991	2.76761	2.38284	27.5459	1.53407e-07	2.81549e-05	DTL	51514
ENST00000055077	0.47198	3.74213	8.52149	0.00350977	0.0421089	RFC2	5982
ENST00000305253	-0.863008	2.45109	8.12695	0.00436121	0.0487365	TUB	7275
ENST00000239938	3.1876	3.87118	15.0314	0.000105737	0.00346013	EGR1	1958
ENST00000530958	-0.657267	4.29084	13.7333	0.000210681	0.00567928	ATM	472
ENST00000452508	-0.554481	9.32263	18.9121	1.36884e-05	0.000792219	ATM	472
ENST00000531525	-0.828291	3.6302	19.2923	1.12155e-05	0.000684968	ATM	472
ENST00000533690	-0.554575	5.60238	10.6993	0.00107177	0.0187121	ATM	472
ENST00000374586	-0.479987	6.31069	35.6998	2.30187e-09	1.12997e-06	TMEM245	23731
ENST00000395811	-0.385594	7.9535	15.4509	8.46778e-05	0.00292135	MPRIP	23164
ENST00000618619	-0.734305	3.23884	11.2597	0.000792092	0.015102	RPL17	6139
ENST00000579248	0.863609	2.47399	10.0166	0.00155133	0.0240683	RPL17	6139
ENST00000561069	1.26094	4.25168	11.7298	0.00061506	0.0125112	APBA2	321
ENST00000558804	1.86177	2.79121	29.1694	6.6318e-08	1.59885e-05	APBA2	321
ENST00000527613	-0.589474	5.98129	11.1477	0.000841337	0.0157317	BCLAF1	9774
ENST00000526228	-0.652379	3.04492	8.33295	0.00389323	0.0453451	BCLAF1	9774
ENST00000330374	-0.314554	5.01149	10.0079	0.00155872	0.0241294	VMA21	203547
ENST00000381950	1.30734	1.96862	8.30992	0.0039429	0.0457561	TLR6	10333
ENST00000436693	1.5474	3.30205	23.5837	1.19595e-06	0.000127559	TLR6	10333
ENST00000009589	-0.298737	10.2236	11.04	0.000891664	0.016424	RPS20	6224
ENST00000490848	-0.490967	6.04749	8.93376	0.00279948	0.035959	JMJD7-PLA2G4B	8681
ENST00000290949	0.785755	5.61325	21.4844	3.5672e-06	0.000288377	ATP6V0D1	9114
ENST00000295872	-0.59712	4.13968	18.1465	2.04545e-05	0.00105627	SPICE1	152185
ENST00000513374	-1.40556	4.16136	12.8386	0.000339536	0.00806652	TNFAIP8	25816
ENST00000504771	-0.608932	5.762	29.0045	7.22109e-08	1.68693e-05	TNFAIP8	25816
ENST00000368575	2.16254	1.95785	20.25	6.79532e-06	0.000461448	RAB13	5872
ENST00000259392	2.42998	3.82037	22.1036	2.58332e-06	0.000231838	SLC31A2	1318
ENST00000374882	0.720959	4.39504	9.30462	0.00228577	0.0314846	PSMB8	5696
ENST00000393196	0.622737	3.7675	14.8452	0.000116703	0.00372643	NME1	4830
ENST00000298910	3.94965	5.28973	17.0464	3.64784e-05	0.00162969	LRRK2	120892
ENST00000479187	3.47035	2.92614	28.1301	1.13428e-07	2.23261e-05	LRRK2	120892
ENST00000619775	-0.753571	2.61148	8.04936	0.00455197	0.0499907	GTF2IRD2	84163
ENST00000555762	-0.654788	5.15677	18.3691	1.81983e-05	0.000968489	DDX24	57062
ENST00000381655	-0.933709	2.9142	9.50888	0.0020448	0.0291503	ATP8A2	51761
ENST00000420358	0.992432	2.54578	14.3634	0.000150705	0.00450501	WDHD1	11169
ENST00000314761	-0.395912	5.50523	17.0169	3.70492e-05	0.00164431	WDR75	84128
ENST00000552810	-0.541605	4.74291	8.63073	0.00330539	0.0403995	CEP290	80184
ENST00000248975	0.623484	5.20891	12.2831	0.000457087	0.0100342	YWHAH	7533
ENST00000357736	0.662618	3.7895	11.0677	0.000878444	0.0162549	MAFG	4097
ENST00000367468	4.33714	3.74247	12.1873	0.000481167	0.0104563	PTGS2	5743
ENST00000559627	4.36128	2.78159	14.1664	0.000167329	0.00480866	PTGS2	5743
ENST00000480503	0.539533	5.25401	22.6467	1.94695e-06	0.000189323	MYO1G	64005
ENST00000513000	-0.888138	6.49348	35.3432	2.76425e-09	1.30961e-06	INPP4B	8821
ENST00000262992	-0.670666	4.46225	8.47349	0.00360359	0.0428109	INPP4B	8821
ENST00000539354	-0.339076	4.76567	9.37642	0.00219795	0.0306689	ZNF84	7637
ENST00000466781	-0.681582	4.25957	16.0662	6.11648e-05	0.00232255	HPS4	89781
ENST00000369367	-0.299544	7.41936	17.3257	3.14899e-05	0.00146464	SCAF11	9169
ENST00000468227	-0.61819	3.74669	10.6073	0.00112642	0.0194058	UBA5	79876
ENST00000515007	3.18513	2.6329	24.1018	9.1376e-07	0.000104874	LHFPL2	10184
ENST00000509479	1.20943	2.95029	10.0926	0.00148869	0.0234168	MAML3	55534
ENST00000244020	-0.265031	7.43056	8.99752	0.00270347	0.035102	SRSF6	6431
ENST00000424952	0.466063	4.09099	11.1673	0.000832504	0.0156024	ZDHHC3	51304
ENST00000377346	-0.326111	8.44559	15.6501	7.62071e-05	0.00271177	PIK3CD	5293
ENST00000479223	-0.862225	2.85849	13.5635	0.000230632	0.00602364	PIK3CD	5293
ENST00000219837	-0.404846	4.20094	9.11031	0.00254173	0.033722	KNOP1	400506
ENST00000308979	1.39146	4.04405	12.2865	0.000456241	0.0100211	TLR1	7096
ENST00000308448	-0.47211	4.4785	15.1044	0.000101726	0.00336424	ATAD1	84896
ENST00000327772	0.368406	4.88075	11.8833	0.000566402	0.0117622	NDUFA12	55967
ENST00000336431	-0.55005	4.82421	12.3547	0.000439875	0.00975146	GGT7	2686
ENST00000469018	-1.02878	2.19334	8.22735	0.00412638	0.047012	GGT7	2686
ENST00000307940	0.664363	3.4693	8.47443	0.00360173	0.0428089	MCL1	4170
ENST00000284061	-0.564935	5.39452	24.8547	6.1817e-07	7.77368e-05	DGKE	8526
ENST00000402412	-0.281259	6.30229	10.5066	0.00118948	0.0201515	R3HDM2	22864
ENST00000539896	2.53526	4.78357	14.3221	0.000154044	0.00457316	PTAFR	5724
ENST00000335508	-0.195042	9.5613	8.46632	0.00361783	0.0429002	SF3B1	23451
ENST00000424674	-0.265782	5.91773	8.13361	0.00434521	0.0486244	SF3B1	23451
ENST00000487698	-0.47125	6.40476	8.57953	0.00339963	0.0412	SF3B1	23451
ENST00000216442	0.752672	3.86146	11.9309	0.000552109	0.011536	ATP6V1D	51382
ENST00000415149	-0.339634	6.60188	16.1771	5.76881e-05	0.00222159	BBX	56987
ENST00000370645	0.422881	4.9502	14.1276	0.000170819	0.00489097	GNG5	2787
ENST00000290200	0.523122	5.22897	17.9445	2.27442e-05	0.00114547	IL10RB	3588
ENST00000550697	0.880936	2.48295	8.4963	0.00355869	0.0424557	MYL6	4637
ENST00000548580	1.25801	2.91257	21.2815	3.96547e-06	0.000311308	MYL6	4637
ENST00000547649	0.463932	8.55315	20.6607	5.48293e-06	0.000391968	MYL6	4637
ENST00000268989	-0.498339	5.50035	9.39588	0.00217474	0.0304553	SGSM2	9905
ENST00000574857	-0.578325	4.09849	10.2839	0.00134195	0.0218618	SGSM2	9905
ENST00000573717	-0.68628	3.04576	8.25108	0.00407277	0.0466406	SGSM2	9905
ENST00000494357	-0.621476	5.36615	15.7811	7.11076e-05	0.0025753	ZNF655	79027
ENST00000341864	-0.428721	4.35053	10.7719	0.00103053	0.0182002	TAF9B	51616
ENST00000502904	-0.574044	6.22442	13.386	0.000253508	0.00646772	HNRNPH1	3187
ENST00000514332	-0.414684	7.85312	13.0713	0.000299854	0.00737758	HNRNPH1	3187
ENST00000504549	-0.436033	5.74992	8.36519	0.00382476	0.0447933	HNRNPH1	3187
ENST00000520415	-0.578734	4.68885	15.4156	8.62723e-05	0.00296381	HNRNPH1	3187
ENST00000513972	-0.43689	5.60764	10.1892	0.00141264	0.0226512	HNRNPH1	3187
ENST00000519943	-0.620659	6.23856	14.6716	0.000127963	0.00398907	HNRNPH1	3187
ENST00000512273	-0.815002	4.43187	9.22269	0.00239035	0.0324209	HNRNPH1	3187
ENST00000328195	0.331349	5.56616	9.43255	0.00213167	0.030001	PLPBP	11212
ENST00000622157	2.6648	2.55398	12.2777	0.000458394	0.0100521	FCAR	2204
ENST00000564138	0.736407	5.77462	11.5377	0.000681989	0.0134627	PLCG2	5336
ENST00000359376	2.28668	4.5173	34.3417	4.62367e-09	1.96236e-06	PLCG2	5336
ENST00000366910	0.867797	2.68906	10.8223	0.00100284	0.0179131	2001-03-01	64757
ENST00000407981	4.21409	2.52581	28.8895	7.6627e-08	1.73449e-05	2001-03-01	64757
ENST00000446488	-0.303885	5.69606	15.1223	0.000100766	0.00334061	NFRKB	4798
ENST00000377044	0.663134	5.80126	8.56328	0.00343011	0.0413872	TMEM2	23670
ENST00000394196	-0.252834	7.95691	15.735	7.28643e-05	0.0026227	CHD2	1106
ENST00000249396	1.17782	3.51548	10.4496	0.00122678	0.0206374	SIRT2	22933
ENST00000392081	0.41703	5.54659	9.05141	0.00262492	0.0343669	SIRT2	22933
ENST00000263574	0.713491	6.28357	8.66235	0.00324852	0.0398416	APLP2	334
ENST00000338167	1.14812	5.22156	9.76372	0.0017799	0.0264962	APLP2	334
ENST00000404360	-0.707804	4.47631	15.4391	8.52051e-05	0.00293209	ZNF12	7559
ENST00000392937	-0.924937	3.81391	32.4361	1.2318e-08	4.25325e-06	BACE1	23621
ENST00000396463	0.68675	3.02814	9.73203	0.00181084	0.0267322	WRAP53	55135
ENST00000346049	0.606279	5.46094	8.78292	0.00304063	0.038049	PTK2B	2185
ENST00000382927	0.345715	5.54914	11.655	0.000640315	0.0129026	ME2	4200
ENST00000395125	-0.581763	3.68181	11.63	0.000648972	0.013025	DAAM1	23002
ENST00000357103	0.310517	6.4133	11.8318	0.000582284	0.0119942	ADIPOR2	79602
ENST00000216338	0.961616	8.49174	15.3616	8.87748e-05	0.00303443	GZMH	2999
ENST00000382548	1.06208	6.98538	15.685	7.48135e-05	0.00267621	GZMH	2999
ENST00000538791	-0.800824	2.73312	9.09779	0.00255919	0.0338434	REXO2	25996
ENST00000258484	-0.23774	6.07738	11.836	0.000580979	0.0119795	EPC2	26122
ENST00000360578	-1.12897	2.87424	16.9284	3.88156e-05	0.00168784	TPPP	11076
ENST00000296029	1.88532	2.38598	8.49589	0.00355951	0.0424557	PF4	5196
ENST00000509311	1.36788	3.01036	8.97764	0.00273304	0.0353283	GOLGA8O	728047
ENST00000349598	-0.473901	5.00404	13.1207	0.000292058	0.0072294	EXOC1	55763
ENST00000511971	-1.2387	1.85874	8.4141	0.00372323	0.0439072	EXOC1	55763
ENST00000415355	0.967947	4.14332	12.917	0.000325616	0.00782246	GZMB	3002
ENST00000216341	1.19758	7.55059	21.3085	3.90987e-06	0.000308131	GZMB	3002
ENST00000530830	1.19218	3.2066	19.9212	8.06998e-06	0.000528623	GZMB	3002
ENST00000526004	1.18129	3.13362	19.558	9.7592e-06	0.000611737	GZMB	3002
ENST00000373934	1.68019	1.8191	14.515	0.00013905	0.00423846	CDCA7L	55536
ENST00000329021	2.61067	5.09433	13.9039	0.000192398	0.00534361	NFAM1	150372
ENST00000261233	3.53833	4.77444	23.7612	1.09061e-06	0.000120422	IRAK3	11213
ENST00000345519	0.471127	4.95191	14.1158	0.000171891	0.00491475	CLTA	1211
ENST00000544117	-0.311663	5.78438	9.77352	0.00177043	0.0264259	ZNF641	121274
ENST00000479303	-0.432904	6.61355	18.3431	1.84485e-05	0.000977456	GSTK1	373156
ENST00000494735	-0.583462	3.64337	11.9645	0.000542224	0.0114004	GSTK1	373156
ENST00000473649	-0.503127	5.86819	21.2645	4.00077e-06	0.000313475	GSTK1	373156
ENST00000262262	2.03108	2.77809	9.85753	0.00169138	0.025526	CD33	945
ENST00000359600	-0.503007	3.80296	10.2532	0.00136448	0.0220917	ZSWIM5	57643
ENST00000507029	1.37283	2.07734	11.6386	0.00064597	0.0129844	WDR41	55255
ENST00000458013	0.42103	5.16506	11.8295	0.000583008	0.0120023	SNX27	81609
ENST00000416904	-0.288599	6.81335	12.6987	0.000365902	0.00851416	ZNF740	283337
ENST00000404801	-0.338443	5.11198	11.9393	0.000549634	0.0114956	ZNF792	126375
ENST00000534746	1.11923	3.13382	18.3101	1.87709e-05	0.000983036	RRAS2	22800
ENST00000265498	1.44216	2.05007	10.001	0.00156459	0.0241927	MGST2	4258
ENST00000532932	-0.702962	4.00273	8.46293	0.00362457	0.0429676	LTBP3	4054
ENST00000525443	-0.857239	3.40112	13.8778	0.00019509	0.00539604	LTBP3	4054
ENST00000527792	-0.963017	3.17162	14.446	0.000144237	0.00434996	LTBP3	4054
ENST00000370625	0.918404	3.14564	13.9109	0.000191687	0.00533532	CTBS	1486
ENST00000396705	0.376227	7.55666	16.5971	4.62205e-05	0.0018984	TPI1	7167
ENST00000605265	-0.549417	4.44221	10.9135	0.000954635	0.0172716	BBIP1	92482
ENST00000503240	-0.672032	3.98755	10.9093	0.000956816	0.0172957	PCYOX1L	78991
ENST00000507621	-0.827439	3.90189	15.1581	9.88739e-05	0.00329396	PCYOX1L	78991
ENST00000555656	-0.80726	4.33461	17.0411	3.65794e-05	0.00163095	OSGEP	55644
ENST00000556124	-0.584306	3.59278	10.9743	0.000923849	0.0168417	OSGEP	55644
ENST00000377304	-0.368874	4.39235	8.5852	0.00338905	0.0410963	NSUN6	221078
ENST00000444948	3.62754	1.99007	20.4937	5.98268e-06	0.00041955	FCGR1A	2209
ENST00000369168	3.78871	2.8376	16.3897	5.15649e-05	0.00206179	FCGR1A	2209
ENST00000277141	0.522826	5.31566	8.7665	0.00306814	0.0382874	ZCCHC6	79670
ENST00000375963	0.415692	5.8726	8.78037	0.0030449	0.038079	ZCCHC6	79670
ENST00000434410	-0.557107	5.64349	13.6791	0.000216854	0.0057824	HEMK1	51409
ENST00000382011	0.63748	4.98905	10.862	0.000981551	0.0176178	MCM5	4174
ENST00000534281	-0.863504	2.58008	9.48965	0.00206634	0.0293963	RNF141	50862
ENST00000275517	1.92492	2.41894	18.8092	1.44468e-05	0.000823247	CDCA5	113130
ENST00000562641	-0.967955	3.11211	8.81529	0.00298716	0.037576	YPEL3	83719
ENST00000472067	-0.621266	3.20562	9.10692	0.00254645	0.0337442	CASP2	835
ENST00000394729	0.886438	4.04827	8.46923	0.00361204	0.0428738	PRKCD	5580
ENST00000330452	0.961605	5.23687	16.7504	4.2633e-05	0.00179157	PRKCD	5580
ENST00000357164	0.935457	4.82425	17.82	2.42815e-05	0.00120737	GM2A	2760
ENST00000317025	-0.317729	7.00811	14.797	0.000119726	0.0037962	NSD3	54904
ENST00000228945	0.345816	10.0317	41.1111	1.43814e-10	1.17191e-07	ARHGDIB	397
ENST00000535676	-0.635832	3.21306	9.4605	0.00209943	0.0297528	ARHGDIB	397
ENST00000423143	1.02937	2.82684	9.86269	0.00168664	0.0254898	CLIC1	1192
ENST00000622613	0.747309	5.02977	25.2923	4.92664e-07	6.43369e-05	CLIC1	1192
ENST00000226004	0.655584	4.16851	8.93922	0.00279111	0.0359162	DUSP3	1845
ENST00000380358	-0.446912	8.37744	20.6231	5.59165e-06	0.000398297	CHD3	1107
ENST00000358181	-0.382518	6.81137	9.24847	0.00235692	0.0320849	CHD3	1107
ENST00000481999	-0.52556	5.92631	17.6007	2.72494e-05	0.00131858	CHD3	1107
ENST00000222330	0.488614	5.6291	16.4161	5.08516e-05	0.00204329	GSK3A	2931
ENST00000473565	-0.81385	4.41374	11.5134	0.000690972	0.0135873	CLK1	1195
ENST00000532247	-0.824608	2.68547	10.8779	0.000973171	0.0175136	IL32	9235
ENST00000543407	-0.676373	3.56317	14.3603	0.000150953	0.0045091	NPIPB5	100132247
ENST00000536620	-0.61116	4.10286	9.07824	0.00258669	0.0341075	NPIPB5	100132247
ENST00000302926	-0.88804	3.49294	16.9454	3.84697e-05	0.00168177	NLGN2	57555
ENST00000284818	1.66	2.26242	12.7645	0.000353266	0.00832381	LY96	23643
ENST00000252593	0.289532	5.99194	9.05592	0.00261846	0.0343375	BST2	684
ENST00000495333	-0.863814	3.87754	18.0153	2.19136e-05	0.00110913	EEF1A1	1915
ENST00000495688	0.444767	6.45463	13.4178	0.000249253	0.00639117	PTPN7	5778
ENST00000367089	0.443064	4.76135	10.7301	0.00105406	0.0185355	DYNLT1	6993
ENST00000248437	0.786834	6.15901	39.3823	3.48435e-10	2.44769e-07	TUBA4A	7277
ENST00000498660	0.648689	5.18413	25.9474	3.50847e-07	5.03174e-05	TUBA4A	7277
ENST00000447205	1.06861	2.47532	16.3039	5.39517e-05	0.00212182	TUBA4A	7277
ENST00000462806	0.808628	3.71402	19.8392	8.4238e-06	0.000545659	TUBA4A	7277
ENST00000475683	0.633315	3.21757	8.93728	0.00279409	0.0359205	TUBA4A	7277
ENST00000361464	-0.316922	8.0825	17.5232	2.83826e-05	0.0013573	MGEA5	10724
ENST00000462994	-0.805333	3.8157	17.5399	2.81339e-05	0.00135335	MGEA5	10724
ENST00000461645	-0.625492	3.91605	10.881	0.00097157	0.0174926	MGEA5	10724
ENST00000492204	-0.527927	3.8371	9.10024	0.00255577	0.0338201	MGEA5	10724
ENST00000370094	-0.511576	5.44513	8.94819	0.00277745	0.0357776	MGEA5	10724
ENST00000503026	0.409292	6.43932	22.5361	2.06236e-06	0.000198181	CCT5	22948
ENST00000619987	-0.659782	2.93491	8.64305	0.00328311	0.0401673	MESDC2	23184
ENST00000228534	-0.962513	2.82386	15.6622	7.57222e-05	0.00269923	IL23A	51561
ENST00000262487	-1.6906	1.981	11.2363	0.000802131	0.0152151	ISM1	140862
ENST00000374523	1.93341	2.50389	24.3918	7.86009e-07	9.36408e-05	KIFC1	3833
ENST00000481848	-0.987387	2.38602	8.13913	0.00433201	0.0485757	SOGA3	387104
ENST00000521420	-0.163466	8.80235	9.20479	0.00241382	0.0326748	CYFIP2	26999
ENST00000620589	2.00744	2.22862	10.156	0.00143831	0.0229364	LILRA3	11026
ENST00000521180	-0.285759	7.65323	9.96846	0.00159245	0.0244933	ST3GAL1	6482
ENST00000280154	-0.338314	6.97161	10.254	0.0013639	0.0220917	PDCD4	27250
ENST00000483670	-0.467674	3.90994	9.48253	0.00207438	0.0294695	PDCD4	27250
ENST00000492932	-0.651732	4.14972	10.325	0.00131241	0.021553	PDCD4	27250
ENST00000481353	-0.557504	4.48541	12.3428	0.000442685	0.00980259	PDCD4	27250
ENST00000498367	-0.42905	5.33198	14.9728	0.000109073	0.00354108	PDCD4	27250
ENST00000407817	2.39192	2.00941	11.2524	0.000795189	0.0151469	TCN2	6948
ENST00000401000	-0.259554	5.86086	8.11239	0.00439637	0.0490218	RPRD2	23248
ENST00000599540	-0.966413	2.95209	17.0257	3.68776e-05	0.00163854	FKBP8	23770
ENST00000612343	1.77018	2.10212	15.1944	9.69914e-05	0.00324985	LILRA1	11024
ENST00000356239	-0.357191	6.75551	11.6233	0.00065132	0.0130469	AKAP9	10142
ENST00000435423	-0.808872	2.62533	8.55882	0.00343852	0.0414616	AKAP9	10142
ENST00000296028	2.22843	3.19711	8.55911	0.00343798	0.0414616	PPBP	5473
ENST00000444249	-0.606092	4.34694	17.4138	3.00633e-05	0.00141935	ZNF101	94039
ENST00000592502	-0.490504	5.76353	17.1495	3.45504e-05	0.00156936	ZNF101	94039
ENST00000415784	-1.34729	2.56874	12.3169	0.000448869	0.00990185	ZNF101	94039
ENST00000415440	-0.910293	3.34301	13.0972	0.000295738	0.00730096	ZNF101	94039
ENST00000512453	-0.848646	4.23899	14.3088	0.000155134	0.00459025	CAMK4	814
ENST00000282356	-0.778082	7.07225	24.3945	7.84934e-07	9.36408e-05	CAMK4	814
ENST00000509645	-1.50925	1.69918	10.5529	0.00116007	0.0198023	CAMK4	814
ENST00000462445	1.62418	2.47394	32.4903	1.19789e-08	4.17153e-06	SRGN	5552
ENST00000242465	1.75094	8.55802	41.0401	1.4914e-10	1.19148e-07	SRGN	5552
ENST00000354775	0.220905	6.19041	9.92099	0.00163405	0.0249822	ALDH9A1	223
ENST00000295756	-0.773418	5.58277	9.05482	0.00262003	0.034347	TRAT1	50852
ENST00000569100	-0.598771	7.90882	8.19298	0.00420528	0.0476474	GOLGA8B	440270
ENST00000348946	0.851431	2.9282	9.93126	0.00162495	0.0248892	APOBEC3H	164668
ENST00000442487	0.878086	2.9226	11.918	0.000555951	0.0115984	APOBEC3H	164668
ENST00000445964	0.259617	7.07446	9.8405	0.00170712	0.0256849	INPP5D	3635
ENST00000493896	-0.670999	2.9667	8.50083	0.00354985	0.0424026	ECHDC2	55268
ENST00000570870	0.807772	2.52279	8.35854	0.00383878	0.0449317	SLC27A3	11000
ENST00000524799	-0.961515	2.79488	10.5675	0.0011509	0.0197027	RIC3	79608
ENST00000419822	-0.862596	2.85642	10.595	0.00113397	0.0194864	RIC3	79608
ENST00000261479	0.594327	6.18933	30.4809	3.37164e-08	8.92039e-06	PSMA6	5687
ENST00000424632	0.462981	4.75086	10.7078	0.00106687	0.018675	RNF149	284996
ENST00000295317	0.493378	6.27618	9.65309	0.00189033	0.0275859	RNF149	284996
ENST00000262940	-0.474462	5.53567	9.29767	0.00229446	0.0315509	RASA4	10156
ENST00000427716	1.95579	2.62972	20.8537	4.95723e-06	0.000363269	FGD4	121512
ENST00000415497	0.63482	7.84285	16.5329	4.78139e-05	0.00194618	CCND3	896
ENST00000512426	0.449182	4.23137	8.10511	0.00441406	0.0490713	CCND3	896
ENST00000369039	1.39977	1.91925	10.7946	0.00101796	0.0180565	ADAMTSL4	54507
ENST00000303004	1.23122	4.53192	25.2321	5.08304e-07	6.59565e-05	CEBPB	1051
ENST00000548590	-0.477142	4.03598	9.60527	0.0019402	0.0280523	RPS26	6231
ENST00000342415	-0.322072	4.90052	9.30523	0.002285	0.0314846	SNRNP48	154007
ENST00000393640	-0.422228	4.59304	9.89386	0.00165831	0.0252222	ST3GAL2	6483
ENST00000342907	0.395339	4.64957	8.89661	0.00285701	0.0365367	ST3GAL2	6483
ENST00000310528	-0.333277	5.0151	8.80674	0.0030012	0.0376945	SUGT1	10910
ENST00000366641	0.304973	5.85625	10.0719	0.0015055	0.0235561	EGLN1	54583
ENST00000620482	-0.593496	5.45917	11.8336	0.000581724	0.0119888	MLLT6	4302
ENST00000618652	-0.67697	2.98532	8.92239	0.00281695	0.0361407	MLLT6	4302
ENST00000619168	-0.202947	5.9728	8.20961	0.0041669	0.0473022	CAMK1D	57118
ENST00000498240	-0.449729	4.22083	11.2824	0.000782471	0.0149817	ZNF75A	7627
ENST00000575253	-0.941841	2.5852	11.3609	0.000750056	0.0145042	ZNF75A	7627
ENST00000274364	0.693448	6.35179	29.0311	7.12265e-08	1.68693e-05	IQGAP2	10788
ENST00000505766	1.13082	5.11964	11.9055	0.00055968	0.0116702	IQGAP2	10788
ENST00000378943	1.24203	2.33926	9.14017	0.00250057	0.0333388	GK	2710
ENST00000378945	2.45518	2.65644	21.7589	3.09146e-06	0.000263329	GK	2710
ENST00000218340	0.723024	4.51711	14.6995	0.000126081	0.00394552	RP2	6102
ENST00000553956	-0.449307	4.67349	9.46644	0.00209265	0.0296773	CEP95	90799
ENST00000474871	-0.443036	4.42724	11.4566	0.000712398	0.0139013	NPHP3	27031
ENST00000490993	-0.740189	3.10567	10.9807	0.000920646	0.0168113	NPHP3	27031
ENST00000465756	-0.571863	4.75818	10.8364	0.000995224	0.0178005	NPHP3	27031
ENST00000337331	-0.653526	3.70203	12.9844	0.000314095	0.00762663	NPHP3	27031
ENST00000368884	0.267789	6.28722	11.0489	0.000887383	0.0163748	PSMD4	5710
ENST00000409407	-0.705418	3.16222	9.63906	0.00190483	0.027718	ZNF638	27332
ENST00000260010	3.58831	4.8119	17.8186	2.42991e-05	0.00120737	TLR2	7097
ENST00000602795	0.434318	5.42008	8.22364	0.00413481	0.0470295	NELFCD	51497
ENST00000581888	-0.490194	4.98616	11.603	0.000658438	0.0131378	RASSF5	83593
ENST00000579942	-0.411698	5.88625	14.9735	0.000109031	0.00354108	RASSF5	83593
ENST00000578207	-0.732811	3.60106	11.1078	0.000859675	0.0159939	NOTCH2NL	388677
ENST00000426621	1.53607	2.32645	14.3413	0.000152486	0.00454082	MAFF	23764
ENST00000503758	-1.51167	1.71761	10.6314	0.00111186	0.0192446	ZDHHC11	79844
ENST00000367511	0.658335	7.65909	11.794	0.000594223	0.0121606	FAM129A	116496
ENST00000587928	-0.36419	6.65264	9.92982	0.00162623	0.0248892	ILF3	3609
ENST00000586544	-0.410161	5.97447	9.12519	0.00252114	0.0335143	ILF3	3609
ENST00000270001	-0.580032	4.44434	20.9255	4.77494e-06	0.000357245	ZFP14	57677
ENST00000253693	-0.499787	5.89169	31.2509	2.26747e-08	6.55219e-06	CAPN7	23473
ENST00000493599	-0.574904	3.34864	8.99895	0.00270134	0.0350968	SLC35C2	51006
ENST00000244776	0.736664	4.36635	10.7	0.00107133	0.0187121	DEK	7913
ENST00000595217	0.605094	6.87153	8.38967	0.0037736	0.0443928	NKG7	4818
ENST00000593572	1.32794	4.78104	11.714	0.000620307	0.0125865	NKG7	4818
ENST00000263026	-0.493973	5.15931	25.6711	4.04845e-07	5.52371e-05	EEF2K	29904
ENST00000401827	-0.499301	6.80736	17.0665	3.60941e-05	0.0016167	PDE7A	5150
ENST00000396642	-0.765435	4.36836	17.3284	3.14447e-05	0.00146421	PDE7A	5150
ENST00000522220	-0.873903	3.72888	21.1834	4.17374e-06	0.000322685	PDE7A	5150
ENST00000595635	-0.725176	3.93986	8.484	0.00358284	0.0426466	ZNF320	162967
ENST00000297423	2.34744	3.96376	46.2342	1.0493e-11	1.81104e-08	SPIDR	23514
ENST00000394215	1.35972	1.8072	11.1373	0.000846071	0.015784	DENND1A	57706
ENST00000610925	0.474845	5.69083	10.3594	0.00128814	0.021283	NA	NA
ENST00000400556	1.13632	4.69199	14.0659	0.000176519	0.00500841	PPP4R1	9989
ENST00000537226	-0.585148	4.72678	16.926	3.88664e-05	0.00168824	ZNF891	101060200
ENST00000442034	-0.958308	4.2264	13.0562	0.000302281	0.00741936	RAB3GAP1	22930
ENST00000552864	3.50395	2.42121	28.9918	7.26837e-08	1.68693e-05	LIN7A	8825
ENST00000392882	1.72802	3.93254	8.71439	0.00315709	0.0390623	WARS	7453
ENST00000358655	1.31454	5.51324	21.7602	3.08946e-06	0.000263329	WARS	7453
ENST00000557135	2.28779	2.52199	10.0459	0.00152686	0.0238171	WARS	7453
ENST00000409746	1.22442	5.15085	30.3456	3.61521e-08	9.44219e-06	PSTPIP2	9050
ENST00000480740	0.617513	4.12719	8.8582	0.00291775	0.0371039	SELENOT	51714
ENST00000466234	0.516733	3.62933	9.13165	0.00251225	0.0334288	SELENOT	51714
ENST00000571523	-1.10085	2.69616	17.2292	3.31298e-05	0.00152524	AKTIP	64400
ENST00000369393	-0.319741	8.07694	13.3735	0.000255202	0.00649873	MDN1	23195
ENST00000295888	3.30243	3.60655	22.0415	2.66816e-06	0.000236908	WDFY3	23001
ENST00000268383	-0.790196	6.01596	48.4153	3.44864e-12	7.39534e-09	CDR2	1039
ENST00000614832	-1.1158	2.66992	8.79974	0.00301274	0.0377812	EPHB6	2051
ENST00000381344	0.459528	5.74016	12.3215	0.000447777	0.00988311	IDI1	3422
ENST00000537553	-0.726629	4.59282	21.236	4.06058e-06	0.000316943	CAPRIN2	65981
ENST00000454014	-0.807677	3.99579	9.93518	0.0016215	0.0248556	CAPRIN2	65981
ENST00000395805	-0.832436	2.86596	8.45022	0.00364999	0.0432186	CAPRIN2	65981
ENST00000537641	-0.878365	2.55886	9.19661	0.00242464	0.032766	CPSF7	79869
ENST00000328850	1.84804	4.02338	11.1164	0.00085568	0.0159465	FES	2242
ENST00000520347	-0.666459	4.58149	13.2611	0.000270968	0.00682343	ZNF706	51123
ENST00000512556	0.49529	3.8459	10.2502	0.00136673	0.0221152	PGM2	55276
ENST00000264474	2.61667	3.56287	16.0748	6.08892e-05	0.00231641	CSTA	1475
ENST00000161863	-0.309308	6.02545	11.2395	0.000800758	0.0152032	YTHDC2	64848
ENST00000582081	-0.394536	4.52936	10.7222	0.00105859	0.0185911	SMURF2	64750
ENST00000351773	-0.422764	4.63977	11.5394	0.000681351	0.0134566	ZNF37A	7587
ENST00000396394	0.84665	5.63404	27.1595	1.87339e-07	3.19369e-05	PSMA1	5682
ENST00000469117	-1.40781	2.64309	23.2784	1.40164e-06	0.000145314	ARHGAP15	55843
ENST00000496420	-0.559645	4.53823	16.9556	3.82634e-05	0.00167974	PEX1	5189
ENST00000428214	-0.557206	4.34339	8.49276	0.00356562	0.0425161	PEX1	5189
ENST00000379400	0.915804	6.64875	23.7057	1.12249e-06	0.0001221	RASSF2	9770
ENST00000393263	-0.470956	7.00653	8.65994	0.00325282	0.0398716	NAP1L1	4673
ENST00000535020	-0.711282	3.67173	11.3427	0.000757451	0.0146115	NAP1L1	4673
ENST00000227155	-0.628365	4.68695	10.2038	0.00140152	0.0224994	CD82	3732
ENST00000310803	-0.461652	7.705	19.3207	1.10502e-05	0.000677899	RASGRP1	10125
ENST00000396137	-0.326331	6.07609	12.7579	0.000354518	0.00833495	JMY	133746
ENST00000316881	0.465824	6.54243	26.7585	2.30536e-07	3.72736e-05	TRIM25	7706
ENST00000332539	-2.50963	2.83426	18.4981	1.7007e-05	0.000923911	PTGDR2	11251
ENST00000512512	1.88871	2.15653	12.1971	0.000478647	0.0104177	IGFBP7	3490
ENST00000367928	4.19057	3.22479	23.9072	1.01092e-06	0.000113782	VNN1	8876
ENST00000355697	0.657588	3.14716	10.673	0.00108709	0.0189203	SFXN4	119559
ENST00000261401	1.48443	4.72532	27.7366	1.39006e-07	2.64112e-05	CORO1C	23603
ENST00000421578	1.75894	2.34674	20.9131	4.8059e-06	0.000357344	CORO1C	23603
ENST00000372797	0.619196	5.07585	11.8677	0.000571159	0.0118309	CAP1	10487
ENST00000340450	0.50239	8.68581	29.5323	5.49914e-08	1.38307e-05	CAP1	10487
ENST00000372805	0.478045	7.69512	21.0379	4.50278e-06	0.000341782	CAP1	10487
ENST00000543445	0.628628	3.88041	8.21618	0.00415185	0.0471732	LDHA	3939
ENST00000430553	0.550145	6.11738	20.5162	5.91298e-06	0.000416814	LDHA	3939
ENST00000379412	0.515403	6.85858	16.3748	5.19708e-05	0.00206989	LDHA	3939
ENST00000356892	0.332072	8.42962	9.79852	0.00174652	0.0261619	SASH3	54440
ENST00000377705	-0.403817	5.35358	18.1767	2.01325e-05	0.00104096	NOL9	79707
ENST00000394249	0.978327	2.74486	14.98	0.000108656	0.0035332	PRC1	9055
ENST00000221132	-0.469165	4.91586	13.683	0.000216405	0.00578134	TNFRSF10A	8797
ENST00000296824	-0.452222	5.08477	21.2086	4.11903e-06	0.000319668	CCDC127	133957
ENST00000491834	-0.580041	4.36182	17.838	2.40536e-05	0.00119809	CRBN	51185
ENST00000616584	1.16694	1.90238	8.88351	0.00287757	0.0367564	SPC25	57405
ENST00000383236	0.720959	4.39504	9.30462	0.00228577	0.0314846	PSMB8	5696
ENST00000586995	-0.60215	4.01345	15.9666	6.44685e-05	0.00240982	ABCA5	23461
ENST00000593253	-1.29877	2.20577	11.261	0.000791509	0.015098	ABCA5	23461
ENST00000462957	-0.50356	3.65213	8.5552	0.00344536	0.0415196	PSMB1	5689
ENST00000219281	0.624387	5.89531	34.4257	4.4284e-09	1.91947e-06	USB1	79650
ENST00000624720	0.784214	2.77593	10.2111	0.00139599	0.0224534	USB1	79650
ENST00000205636	0.607776	6.8857	16.8491	4.04726e-05	0.00171952	CMTM6	54918
ENST00000216484	0.748112	6.50163	31.3133	2.19568e-08	6.48266e-06	SPTLC2	9517
ENST00000554901	1.27694	2.47047	13.2389	0.000274192	0.00689609	SPTLC2	9517
ENST00000517856	1.4265	1.99753	16.488	4.89593e-05	0.00198093	ASPH	444
ENST00000291232	-0.595619	3.2695	9.21033	0.00240654	0.0326079	TNFRSF13C	115650
ENST00000261811	1.41695	2.70812	14.4068	0.000147272	0.00441868	CYSTM1	84418
ENST00000504227	1.76394	1.81015	12.8925	0.00032991	0.00789768	CYSTM1	84418
ENST00000304332	0.818414	5.6402	27.5022	1.56913e-07	2.85396e-05	H2AFY	9555
ENST00000510038	0.66441	3.85816	8.68004	0.00321714	0.0395532	H2AFY	9555
ENST00000581230	-0.40369	9.87792	9.4711	0.00208734	0.0296124	DDX5	1655
ENST00000514671	1.28249	1.83694	8.15649	0.00429074	0.0483201	HNRNPD	3184
ENST00000343380	1.06067	2.60523	11.7737	0.000600725	0.0122625	E2F1	1869
ENST00000389301	1.03165	3.1193	21.8231	2.98982e-06	0.000258087	FANCA	2175
ENST00000320672	-0.877874	3.36206	20.6015	5.65524e-06	0.000400726	SSBP2	23635
ENST00000622130	-1.29975	2.79462	20.7484	5.23752e-06	0.000379711	NA	NA
ENST00000553630	0.292567	7.33844	9.78756	0.00175697	0.0262894	CALM1	801
ENST00000553542	0.35886	6.87745	8.17722	0.00424198	0.04789	CALM1	801
ENST00000359156	4.97786	3.10344	32.0389	1.51116e-08	5.00574e-06	CD163	9332
ENST00000537044	4.63193	3.127	31.2957	2.21572e-08	6.49476e-06	CD163	9332
ENST00000432237	3.75559	6.20007	12.4674	0.000414113	0.00931675	CD163	9332
ENST00000612836	2.4201	2.69993	9.65807	0.00188521	0.027521	FCAR	2204
ENST00000399850	0.728926	6.39536	12.8951	0.000329436	0.00789098	CELF2	10659
ENST00000608830	1.13956	3.45792	8.10887	0.00440491	0.0490713	CELF2	10659
ENST00000609870	0.593884	4.37857	10.1471	0.00144531	0.0230192	CELF2	10659
ENST00000315965	0.605338	3.14581	8.84557	0.00293802	0.0372454	CCDC71L	168455
ENST00000341980	0.690129	2.75958	8.53498	0.00348386	0.0418968	PPP2R1B	5519
ENST00000000412	0.331995	7.45957	11.9225	0.000554593	0.0115819	M6PR	4074
ENST00000368918	-0.398189	5.93212	19.4075	1.05594e-05	0.000655843	GABPB2	126626
ENST00000473217	-0.687174	3.23689	8.9176	0.00282435	0.03621	GIT1	28964
ENST00000562648	-1.11391	3.97121	20.4114	6.24557e-06	0.000433651	FBXL16	146330
ENST00000377291	1.40417	2.42434	10.6299	0.00111276	0.019252	HRH2	3274
ENST00000231683	1.14572	2.4359	8.99761	0.00270332	0.035102	HRH2	3274
ENST00000522051	-0.424591	6.54053	9.7411	0.00180193	0.0266393	CARD8	22900
ENST00000474037	-0.574597	3.60545	10.699	0.00107191	0.0187121	ZNF525	170958
ENST00000467003	-0.767124	3.19142	9.17026	0.0024598	0.033076	ZNF525	170958
ENST00000456113	-1.07599	3.64322	8.32994	0.00389969	0.0453451	LTB	4050
ENST00000471690	-1.00248	2.72312	16.8564	4.03181e-05	0.00171822	LTB	4050
ENST00000373517	-0.495861	3.95307	10.8139	0.0010074	0.0179473	NAP1L2	4674
ENST00000334828	0.452503	7.67728	23.6222	1.17225e-06	0.00012569	PGAM1	5223
ENST00000250092	1.77362	5.27963	9.63569	0.00190833	0.0277391	CD68	968
ENST00000491156	-0.821971	2.6417	9.29413	0.0022989	0.0315906	ATP1A1	476
ENST00000616661	-0.50449	4.43305	9.26262	0.00233879	0.031977	DHRS3	9249
ENST00000535366	-0.686077	5.23943	17.8719	2.36285e-05	0.00118125	ENO2	2026
ENST00000229277	-0.769056	5.30711	37.4478	9.38938e-10	5.70987e-07	ENO2	2026
ENST00000275532	-0.413198	6.29509	18.1331	2.0599e-05	0.00106105	KCTD7	154881
ENST00000302763	0.930593	4.92818	8.82545	0.00297058	0.03746	CTNNA1	1495
ENST00000328656	1.35296	2.24487	10.1998	0.00140458	0.0225396	KCNJ15	3772
ENST00000317204	0.468277	4.5369	9.17289	0.00245626	0.0330617	TOLLIP	54472
ENST00000486301	-1.21463	3.0294	8.71357	0.00315849	0.0390679	ALS2CL	259173
ENST00000300619	-0.49936	4.95897	12.355	0.000439807	0.00975146	ZNF91	7644
ENST00000338523	1.0205	3.96508	11.6484	0.000642568	0.0129352	SNX10	29887
ENST00000409367	1.65961	1.99415	15.0845	0.000102804	0.00339163	SNX10	29887
ENST00000399402	0.667363	4.33816	8.76264	0.00307464	0.0383215	GLB1	2720
ENST00000331426	-0.63799	4.5002	19.1796	1.1898e-05	0.000716059	RBM43	375287
ENST00000618025	-0.548287	4.213	12.8693	0.000334017	0.00796882	AGAP6	414189
ENST00000558190	-0.513243	6.14732	8.43252	0.00368568	0.0435619	ATXN3	4287
ENST00000485972	0.680558	2.94644	8.99068	0.0027136	0.0351961	CDK5	1020
ENST00000359788	-0.518735	3.61364	8.61601	0.00333222	0.0405883	ZNF675	171392
ENST00000254301	1.02586	4.33135	10.1167	0.00146935	0.0232223	LGALS3	3958
ENST00000346991	0.82448	2.50065	8.81742	0.00298367	0.037567	KNL1	57082
ENST00000304842	2.88869	2.45269	25.9921	3.42822e-07	4.93567e-05	TPST1	8460
ENST00000262288	1.10927	5.01072	12.5109	0.000404577	0.00917373	SCPEP1	59342
ENST00000595091	-0.650952	4.21528	8.59821	0.00336493	0.0408817	ZNF845	91664
ENST00000239906	0.397858	5.61572	11.7979	0.000592979	0.0121592	FAM53C	51307
ENST00000288207	2.26961	2.20265	22.9489	1.66368e-06	0.000166548	CCNB2	9133
ENST00000359314	-0.276822	5.37945	9.33294	0.00225071	0.0312552	CD2AP	23607
ENST00000325307	1.21652	2.07902	12.7625	0.000353635	0.00832381	HMGB3	3149
ENST00000300128	-0.428037	5.16928	10.0314	0.00153891	0.0239409	NEMP1	23306
ENST00000371917	-0.202725	6.79322	12.428	0.000422938	0.00949431	ARFGEF2	10564
ENST00000353231	1.86812	3.1727	13.7948	0.000203898	0.00555695	CLEC7A	64581
ENST00000534609	2.17473	3.39711	14.5747	0.000134713	0.00415398	CLEC7A	64581
ENST00000298523	2.07615	2.38691	12.791	0.000348289	0.00823126	CLEC7A	64581
ENST00000304084	2.66779	1.88235	13.7088	0.000213454	0.00573409	CLEC7A	64581
ENST00000296504	2.48743	3.76388	49.9541	1.57382e-12	4.30438e-09	SAP30	8819
ENST00000326005	0.559237	5.06408	17.0935	3.55831e-05	0.00159846	OAZ2	4947
ENST00000559753	1.15363	2.39036	13.1341	0.000289969	0.00719518	OAZ2	4947
ENST00000243346	0.613626	5.39978	23.0434	1.58383e-06	0.000160128	NMI	9111
ENST00000310544	1.67822	2.47233	16.3043	5.39413e-05	0.00212182	PHOSPHO1	162466
ENST00000302759	1.76981	2.35066	14.3497	0.0001518	0.00453109	BUB1	699
ENST00000448404	-0.60338	5.74738	16.8149	4.12078e-05	0.00174711	SF1	7536
ENST00000486960	-0.560116	5.17233	20.3691	6.38514e-06	0.000442443	SF1	7536
ENST00000496969	-0.506082	4.22489	12.2179	0.00047334	0.0103354	SF1	7536
ENST00000482693	-0.663612	4.78195	16.8583	4.02758e-05	0.00171822	SF1	7536
ENST00000472725	-0.703573	3.97847	14.1914	0.000165127	0.00476821	SF1	7536
ENST00000473989	-0.355644	5.89556	11.1378	0.000845855	0.015784	UBN2	254048
ENST00000441159	-0.335739	5.53124	9.54738	0.00200235	0.0286964	TCAF2	285966
ENST00000369314	0.226764	5.92388	8.8164	0.00298534	0.0375675	POLR3GL	84265
ENST00000263095	-0.350899	5.90032	17.6924	2.59658e-05	0.00126932	ZNF264	9422
ENST00000341319	-0.716002	4.89804	10.558	0.00115689	0.0197637	KLHL6	89857
ENST00000489245	-0.9904	3.88416	17.477	2.90801e-05	0.00137933	KLHL6	89857
ENST00000356956	0.553072	8.86581	26.8335	2.21758e-07	3.61413e-05	IGF2R	3482
ENST00000475834	0.600813	3.26385	8.27629	0.00401662	0.0462951	IGF2R	3482
ENST00000336112	-0.267143	6.73376	11.001	0.00091065	0.0166757	ASXL2	55252
ENST00000396077	-0.625956	3.72644	14.3433	0.000152325	0.0045401	ZNF445	353274
ENST00000368305	0.466673	4.25406	12.6355	0.000378483	0.00875977	LAMTOR2	28956
ENST00000586103	-0.424178	4.1885	9.39277	0.00217843	0.0304816	EZH1	2145
ENST00000331768	0.288892	6.06659	15.1654	9.84894e-05	0.00328384	SETD3	84193
ENST00000329331	1.18622	2.03409	9.88698	0.00166452	0.0252875	SETD3	84193
ENST00000562906	-0.702672	3.55224	16.0535	6.15761e-05	0.00233382	MBTPS1	8720
ENST00000570064	-0.506952	3.9636	8.86827	0.0029017	0.0369656	MBTPS1	8720
ENST00000619638	2.00744	2.22862	10.156	0.00143831	0.0229364	LILRA3	11026
ENST00000494068	-1.04358	4.95938	30.6173	3.14273e-08	8.53649e-06	ZMAT1	84460
ENST00000488347	-1.19272	3.18883	31.4353	2.06193e-08	6.41306e-06	ZMAT1	84460
ENST00000458027	0.807772	2.52279	8.35854	0.00383878	0.0449317	SLC27A3	11000
ENST00000465494	1.14077	2.07314	9.76611	0.00177758	0.0264714	TMEM120A	83862
ENST00000423113	-1.22677	3.10554	8.13689	0.00433736	0.0485912	ITGB1	3688
ENST00000331710	0.38257	5.73751	9.68503	0.00185775	0.0272372	TBK1	29110
ENST00000359801	2.24911	3.33115	16.9749	3.78767e-05	0.0016681	SIRPB2	284759
ENST00000575112	-0.564194	4.22468	12.6521	0.000375151	0.00870453	RPAIN	84268
ENST00000573126	-0.531404	4.03294	12.2896	0.000455481	0.0100098	RPAIN	84268
ENST00000598928	-1.41712	2.00514	8.49627	0.00355874	0.0424557	ZNF256	10172
ENST00000553771	-0.378308	5.04298	8.15102	0.00430368	0.0484257	EVL	51466
ENST00000554031	-0.559723	3.84147	8.35165	0.00385337	0.0450766	EVL	51466
ENST00000553799	-0.551089	3.44168	9.34753	0.00223287	0.031071	EVL	51466
ENST00000555848	-0.451532	6.54594	10.126	0.00146194	0.0231502	EVL	51466
ENST00000470876	-0.813246	2.67639	9.79223	0.0017525	0.0262387	JADE2	23338
ENST00000526629	-0.523076	3.8885	10.3875	0.00126873	0.021082	MSANTD2	79684
ENST00000333896	-0.609722	6.14037	14.7276	0.000124211	0.00390499	SPTBN1	6711
ENST00000467371	-0.902025	4.82623	24.1121	9.08881e-07	0.000104609	SPTBN1	6711
ENST00000359467	-0.564868	5.57111	23.7035	1.12378e-06	0.0001221	ZNF33B	7582
ENST00000550735	-0.409525	5.41836	16.6031	4.60753e-05	0.00189594	MAPKAPK5	8550
ENST00000393562	0.635317	4.53517	16.6923	4.39591e-05	0.00183323	G6PD	2539
ENST00000393564	0.60128	4.34692	8.18661	0.00422007	0.0477746	G6PD	2539
ENST00000439227	0.85356	3.41234	13.2208	0.000276859	0.0069503	G6PD	2539
ENST00000433845	1.09484	2.75756	9.99146	0.00157268	0.0242573	G6PD	2539
ENST00000621232	0.635317	4.53517	16.6923	4.39591e-05	0.00183323	G6PD	2539
ENST00000419727	3.22941	1.89359	24.3362	8.0906e-07	9.55488e-05	JDP2	122953
ENST00000267569	3.33014	2.71168	24.667	6.81414e-07	8.4645e-05	JDP2	122953
ENST00000564440	-0.425692	4.59185	11.1014	0.000862625	0.0160268	PKM	5315
ENST00000565143	-0.399616	4.12873	8.37081	0.00381296	0.044668	PKM	5315
ENST00000331789	0.430273	11.6786	13.8019	0.000203126	0.00554332	ACTB	60
ENST00000368336	-0.473314	4.75349	11.9024	0.000560608	0.0116776	DAP3	7818
ENST00000611847	-0.785903	3.46057	10.6092	0.00112525	0.019402	ZDBF2	57683
ENST00000429299	-1.07599	3.64322	8.32994	0.00389969	0.0453451	LTB	4050
ENST00000446745	-1.00248	2.72312	16.8564	4.03181e-05	0.00171822	LTB	4050
ENST00000482429	-1.13059	3.81887	23.4883	1.25675e-06	0.000132656	LTB	4050
ENST00000371623	1.28634	3.37615	11.9825	0.000537015	0.0113297	PTGDS	5730
ENST00000462514	1.15031	2.11777	8.18371	0.00422681	0.0478197	PTGDS	5730
ENST00000307750	-0.296715	5.11537	9.56527	0.00198293	0.0284481	ZBTB5	9925
ENST00000568606	0.945677	5.10797	11.1087	0.000859229	0.0159929	SQOR	58472
ENST00000369307	0.474917	4.90121	18.4901	1.70785e-05	0.000926561	RBM8A	9939
ENST00000623495	-0.566277	3.75083	9.86974	0.00168019	0.0254774	LETMD1	25875
ENST00000283285	-0.307392	7.61656	17.9201	2.30371e-05	0.00115736	CD96	10225
ENST00000494798	-0.284296	6.32158	11.1813	0.000826271	0.0155284	CD96	10225
ENST00000307138	-0.491147	5.17258	15.3962	8.71628e-05	0.00298685	RALGAPA1	253959
ENST00000553892	-0.720592	4.43009	10.5286	0.00117543	0.0199549	RALGAPA1	253959
ENST00000253144	-0.977964	3.56355	9.00703	0.00268943	0.0349826	ZNF331	55422
ENST00000254605	-0.444497	4.62921	13.6054	0.000225532	0.00593417	RRP8	23378
ENST00000466284	-0.471943	4.16538	9.07134	0.00259646	0.0342031	MTFR1L	56181
ENST00000244709	3.07731	3.59852	18.4364	1.7567e-05	0.000948666	TREM1	54210
ENST00000589882	3.45625	2.55358	16.6328	4.53589e-05	0.00187434	TREM1	54210
ENST00000360906	2.83566	2.35693	17.5625	2.78011e-05	0.00134051	NLRC4	58484
ENST00000402280	1.83574	2.24792	9.10509	0.00254898	0.0337523	NLRC4	58484
ENST00000371558	0.721319	4.52334	17.395	3.03618e-05	0.00142371	UBE2A	7319
ENST00000490044	-0.64153	4.11368	11.6712	0.000634763	0.012816	NONO	4841
ENST00000406563	1.41498	3.93754	34.27	4.7973e-09	2.01506e-06	TFEB	7942
ENST00000373033	1.44022	3.30882	10.2756	0.00134804	0.0219362	TFEB	7942
ENST00000394283	1.41315	2.87486	27.2432	1.79407e-07	3.13723e-05	TFEB	7942
ENST00000403298	2.02312	3.42206	14.7069	0.000125584	0.00393297	TFEB	7942
ENST00000481819	-0.633194	4.71863	11.5402	0.000681062	0.0134566	HNRNPH3	3189
ENST00000377252	1.91582	3.97146	11.0354	0.000893862	0.0164518	PLXDC2	84898
ENST00000377238	2.92628	2.17403	18.7485	1.49138e-05	0.000840453	PLXDC2	84898
ENST00000455997	-1.01532	2.28704	9.44956	0.002112	0.0298686	SACM1L	22908
ENST00000262030	0.314409	8.37988	22.041	2.66888e-06	0.000236908	ATP5B	506
ENST00000264266	0.652632	4.14309	11.9025	0.000560587	0.0116776	MFSD1	64747
ENST00000471500	0.826381	4.86758	11.0598	0.000882204	0.0163162	MFSD1	64747
ENST00000330843	0.655536	4.69496	8.34464	0.00386827	0.0452249	RAB11FIP1	80223
ENST00000323274	2.6757	3.14785	32.5623	1.15429e-08	4.05436e-06	TYMS	7298
ENST00000581920	2.19056	2.32427	28.1564	1.11899e-07	2.21491e-05	TYMS	7298
ENST00000587090	-0.858696	4.02905	10.978	0.000922016	0.0168178	SPINT2	10653
ENST00000449779	1.06814	4.37226	14.6752	0.000127716	0.00398747	GSAP	54103
ENST00000257626	0.792242	5.12125	19.9488	7.95427e-06	0.000524416	GSAP	54103
ENST00000482866	0.895726	3.27852	10.5528	0.00116012	0.0198023	GSAP	54103
ENST00000334003	0.70874	4.26639	9.61763	0.00192718	0.0279136	GSAP	54103
ENST00000302350	-0.333146	5.155	8.74355	0.00310699	0.0386419	CDKN2AIP	55602
ENST00000368877	1.19027	2.62775	8.61328	0.00333721	0.0406128	AMD1	262
ENST00000612642	-0.569607	3.32749	8.89433	0.00286058	0.0365594	AMD1	262
ENST00000435572	2.47276	3.08584	18.4256	1.76667e-05	0.000950874	NFE2	4778
ENST00000368814	-0.594216	5.33835	10.6336	0.00111049	0.019229	THEM4	117145
ENST00000483207	-1.00743	3.62437	19.6973	9.07315e-06	0.000578523	THEM4	117145
ENST00000477437	-0.960218	2.48197	10.1327	0.0014566	0.0231011	THEM4	117145
ENST00000229238	0.379627	4.47798	9.77104	0.00177282	0.0264392	MRPL51	51258
ENST00000328299	1.53317	1.76672	12.0657	0.000513571	0.0109555	ST6GALNAC3	256435
ENST00000318911	0.39871	5.34438	12.2482	0.000465709	0.0101898	CYC1	1537
ENST00000254037	-0.815234	2.77449	9.81837	0.00172778	0.0259192	ZCCHC9	84240
ENST00000264377	-1.95066	2.65123	18.753	1.48788e-05	0.000840453	ADAM23	8745
ENST00000374415	-1.75913	2.01873	15.3402	8.97859e-05	0.00306128	ADAM23	8745
ENST00000262455	0.27476	5.94559	9.85667	0.00169217	0.025526	ERP44	23071
ENST00000369787	-0.629588	4.15988	10.299	0.00133101	0.0217487	KCNC4	3749
ENST00000374005	1.23859	4.51508	15.5571	8.00511e-05	0.00279868	FGR	2268
ENST00000374004	1.81075	5.74777	14.8224	0.000118125	0.00376274	FGR	2268
ENST00000374003	0.708346	6.1111	8.25361	0.0040671	0.0466406	FGR	2268
ENST00000475472	1.00389	4.51478	20.6799	5.42822e-06	0.000390755	FGR	2268
ENST00000399173	1.18243	7.08941	17.8154	2.43406e-05	0.00120796	FGR	2268
ENST00000367879	1.02205	2.5876	14.809	0.000118968	0.00378099	UCK2	7371
ENST00000479872	0.596565	3.33233	9.73959	0.00180341	0.0266515	UCK2	7371
ENST00000380599	-0.331457	7.64917	13.0516	0.000303031	0.00743328	ZBTB4	57659
ENST00000617335	-0.500632	5.20869	15.0029	0.000107348	0.00349623	MTX3	345778
ENST00000496384	-0.270515	5.83962	10.536	0.00117071	0.0198996	BRAF	673
ENST00000583535	-0.561445	3.6172	9.59401	0.00195213	0.0281895	MYH3	4621
ENST00000442111	3.18384	3.17952	28.2642	1.05837e-07	2.13477e-05	GLT1D1	144423
ENST00000409174	1.85266	3.0198	9.97136	0.00158994	0.0244639	HK2	3099
ENST00000461350	-0.765809	2.86541	10.179	0.00142046	0.0227139	COPS7B	64708
ENST00000271843	0.313727	6.06317	13.7289	0.000211181	0.00568696	JTB	10899
ENST00000397852	0.756815	8.79697	8.812	0.00299255	0.0376323	ITGB2	3689
ENST00000409939	0.388235	5.3698	10.5425	0.0011666	0.0198589	TBC1D10B	26000
ENST00000325279	-0.341002	6.56024	15.6396	7.66336e-05	0.00271983	KLHL36	79786
ENST00000372088	-0.379124	7.2367	14.0778	0.000175406	0.00498171	CCSER2	54462
ENST00000380079	2.36697	3.21481	16.7719	4.21529e-05	0.00177609	STEAP4	79689
ENST00000249700	-0.307485	5.57359	8.85003	0.00293084	0.0371995	TMOD2	29767
ENST00000262133	-0.333827	8.58789	12.0404	0.000520591	0.0110647	RBL2	5934
ENST00000379935	-0.852825	6.49375	12.99	0.000313161	0.00760849	RBL2	5934
ENST00000317216	3.67403	2.11954	22.3573	2.26356e-06	0.000210083	EGR3	1960
ENST00000588618	0.567623	5.30755	14.2736	0.000158068	0.00463165	ACTN4	81
ENST00000252699	0.459242	7.28233	10.1144	0.00147114	0.0232417	ACTN4	81
ENST00000495553	0.654138	4.05686	12.8534	0.000336874	0.0080126	ACTN4	81
ENST00000628579	0.984175	2.44501	8.14759	0.00431185	0.0484908	TMCO1	54499
ENST00000413543	-0.835217	3.55553	15.8849	6.73142e-05	0.00247979	JADE1	79960
ENST00000257836	1.9063	2.61709	28.9442	7.44929e-08	1.69561e-05	PRRG4	79056
ENST00000261597	0.895244	3.31992	15.8348	6.9121e-05	0.00252128	NDC80	10403
ENST00000425103	0.3335	6.2221	9.12534	0.00252093	0.0335143	KIAA0232	9778
ENST00000272519	1.22623	5.21818	29.6284	5.23328e-08	1.32438e-05	RALB	5899
ENST00000285737	-0.34126	6.56862	15.8241	6.95126e-05	0.00253103	LONP2	83752
ENST00000566719	-1.29029	3.06984	10.7645	0.00103464	0.0182491	LONP2	83752
ENST00000359142	-1.44309	2.98178	12.1209	0.000498591	0.0107258	ATP2B1	490
ENST00000393164	-0.61106	4.52066	16.0114	6.29627e-05	0.00236875	ATP2B1	490
ENST00000352732	0.440057	7.1931	19.4134	1.05267e-05	0.000654808	ABHD2	11057
ENST00000434494	0.427033	8.16377	17.9125	2.31292e-05	0.00115913	PDIA3	2923
ENST00000381007	-0.680128	5.2822	47.4541	5.63083e-12	1.09249e-08	SGTB	54557
ENST00000302035	-1.0506	5.60295	22.4479	2.15916e-06	0.000205538	SLAMF1	6504
ENST00000494463	-1.23269	2.44671	17.1423	3.46818e-05	0.00157358	SLAMF1	6504
ENST00000538290	-0.957016	2.28714	9.86059	0.00168857	0.0255095	SLAMF1	6504
ENST00000495692	1.46849	2.36034	12.8738	0.000333214	0.0079674	PANK2	80025
ENST00000610179	0.802064	3.80687	14.2871	0.000156933	0.00462791	PANK2	80025
ENST00000577083	-0.655879	3.18489	9.57705	0.00197024	0.0283502	DNAJA3	9093
ENST00000305997	1.65532	2.15073	16.1479	5.8583e-05	0.00224546	MBOAT2	129642
ENST00000263805	0.306775	6.82829	15.6593	7.58406e-05	0.00270109	ZNF106	64397
ENST00000533867	-1.00544	2.33975	10.5504	0.00116163	0.0198195	TMEM41B	440026
ENST00000395346	0.940622	3.58467	14.3243	0.000153866	0.00457266	PIGS	94005
ENST00000293831	0.417251	7.65637	19.3261	1.10192e-05	0.000677175	EIF4A1	1973
ENST00000504131	-0.370897	5.13309	13.177	0.000283412	0.00707556	CLCN3	1182
ENST00000616883	-1.1588	2.70307	9.03797	0.00264429	0.0345649	TBP	6908
ENST00000432999	-0.639282	5.20744	15.2366	9.48497e-05	0.00319914	ZBED5	58486
ENST00000534690	-0.614337	3.60555	12.4021	0.000428853	0.00958485	ZBED5	58486
ENST00000468624	-0.405764	5.0065	8.08786	0.00445628	0.0493925	MOV10	4343
ENST00000615340	1.8043	2.06626	13.9571	0.000187028	0.0052373	RASGRP4	115727
ENST00000615439	2.07309	3.04311	8.17819	0.00423969	0.0478856	RASGRP4	115727
ENST00000217957	-1.46028	4.07999	30.8847	2.73824e-08	7.64157e-06	VSIG1	340547
ENST00000485533	-1.63578	1.56133	8.95317	0.00276989	0.0357027	VSIG1	340547
ENST00000285018	-1.54003	1.96402	18.3276	1.85989e-05	0.000977799	WNT7A	7476
ENST00000368102	-0.737735	2.74977	8.58388	0.00339152	0.0411139	C1orf204	284677
ENST00000368488	-0.558404	6.01259	15.5804	7.90686e-05	0.00277961	CEP85L	387119
ENST00000512009	-0.559945	3.44372	9.33938	0.00224282	0.0311775	TRAPPC13	80006
ENST00000334976	-0.513013	4.75749	14.063	0.00017679	0.00501261	EMC10	284361
ENST00000374059	-1.32993	2.62118	24.4371	7.67753e-07	9.22753e-05	WHRN	25861
ENST00000257868	-0.337792	4.91819	10.0764	0.00150181	0.0235165	GDF11	10220
ENST00000241052	0.340124	6.31514	8.0697	0.00450116	0.0496871	CAT	847
ENST00000303155	1.52644	1.78786	8.7983	0.00301511	0.0377876	NETO2	81831
ENST00000221130	0.665443	6.02374	43.3097	4.67267e-11	5.59951e-08	GSR	2936
ENST00000397677	-0.808804	6.10586	9.88419	0.00166705	0.0253158	CHMP7	91782
ENST00000321358	0.176964	8.42839	8.37875	0.00379634	0.0445758	YBX1	4904
ENST00000399922	0.313319	5.56003	9.15844	0.00247574	0.0331596	RBM23	55147
ENST00000373887	-0.620682	7.65511	30.5497	3.25417e-08	8.7229e-06	TRAF1	7185
ENST00000546084	-1.61646	2.51942	9.38566	0.00218689	0.0305541	TRAF1	7185
ENST00000338700	-1.0473	2.15162	8.41635	0.00371861	0.0438781	TRIM2	23321
ENST00000396290	1.268	6.80222	35.0489	3.21535e-09	1.48871e-06	ID2	3398
ENST00000587236	-0.590756	3.83661	11.0242	0.000899281	0.016527	ZNF444	55311
ENST00000482657	1.33275	2.46202	11.5593	0.000674112	0.013359	LCNL1	401562
ENST00000612128	-0.371557	5.68871	8.1823	0.00423012	0.0478224	PHF10	55274
ENST00000324460	0.479978	8.46724	19.6677	9.21439e-06	0.000584783	HSPA5	3309
ENST00000295878	-0.605078	3.40145	10.0092	0.00155757	0.0241207	CCDC191	57577
ENST00000376692	0.502871	4.31502	9.58026	0.0019668	0.0283264	MAD2L2	10459
ENST00000602094	-0.493804	4.54362	14.3213	0.000154107	0.00457316	KXD1	79036
ENST00000435907	2.79018	3.23233	10.8726	0.000975953	0.0175327	CHST15	51363
ENST00000371953	0.430551	6.88959	18.1129	2.08185e-05	0.00106965	PTEN	5728
ENST00000472832	0.526753	3.73559	10.7743	0.0010292	0.0181958	PTEN	5728
ENST00000610634	0.682144	3.40091	9.42398	0.00214166	0.0301042	NA	NA
ENST00000515545	-0.506815	4.04192	10.301	0.00132957	0.0217407	ZXDC	79364
ENST00000458385	-0.316152	6.02019	14.2773	0.000157756	0.00463165	CFAP97	57587
ENST00000328090	-0.269347	6.59981	16.6852	4.41247e-05	0.00183638	FAM208B	54906
ENST00000403662	2.23874	4.54183	11.6584	0.000639141	0.0128853	CSF2RB	1439
ENST00000597529	-0.723968	3.68435	11.0438	0.000889858	0.0164056	EMP3	2014
ENST00000368636	-0.427815	4.16688	9.37179	0.00220351	0.0307097	BNIP3	664
ENST00000354764	-0.77941	3.15734	11.9413	0.000549018	0.0114956	PGAP1	80055
ENST00000229854	0.626722	6.2352	21.1578	4.22983e-06	0.000324558	MCM3	4172
ENST00000356151	1.17908	2.84248	17.917	2.3075e-05	0.00115784	PXK	54899
ENST00000479241	0.941142	2.78965	9.6453	0.00189837	0.0276833	PXK	54899
ENST00000345317	1.0187	5.46639	23.2662	1.41057e-06	0.000145869	SKAP2	8935
ENST00000495802	1.35326	1.87481	9.93029	0.00162581	0.0248892	SKAP2	8935
ENST00000344641	-0.436913	4.21135	10.1801	0.00141964	0.0227097	MRRF	92399
ENST00000541657	-0.683672	4.32396	17.6598	2.6415e-05	0.00128431	RHOF	54509
ENST00000629685	-0.344561	5.42872	15.5471	8.04752e-05	0.00280726	AC013394.1	NA
ENST00000407796	0.346591	6.61192	8.08398	0.00446582	0.0494712	AKT1	207
ENST00000228740	0.954826	6.5091	14.2087	0.000163614	0.00473795	LTA4H	4048
ENST00000420283	-0.289192	5.28957	10.3945	0.00126393	0.021028	TSPYL4	23270
ENST00000548221	0.375345	6.53305	11.8273	0.0005837	0.0120052	NCKAP1L	3071
ENST00000366955	1.38116	3.7528	16.6863	4.40982e-05	0.00183638	CENPF	1063
ENST00000374518	-0.192345	6.13571	8.43245	0.00368584	0.0435619	BMS1	9790
ENST00000572418	1.97404	2.32081	13.6215	0.000223605	0.00590444	P2RX1	5023
ENST00000225538	1.84962	2.29597	9.20181	0.00241776	0.0327056	P2RX1	5023
ENST00000577213	-1.04138	2.51864	12.9936	0.00031256	0.00760704	GRAPL	400581
ENST00000437704	-0.99367	3.01524	8.07616	0.00448515	0.0496045	PLCL1	5334
ENST00000263398	-0.366325	8.82039	15.4512	8.4662e-05	0.00292135	CD44	960
ENST00000470305	-0.577897	4.74928	9.52284	0.00202931	0.0289503	SECISBP2	79048
ENST00000230565	0.645012	3.53006	8.15993	0.00428259	0.048255	ENPP5	59084
ENST00000394684	2.69716	2.32795	18.9739	1.32521e-05	0.00077356	SGMS2	166929
ENST00000438133	-1.01978	2.83636	9.69037	0.00185237	0.0271974	SUMF2	25870
ENST00000488129	-1.01676	2.46652	11.5075	0.000693142	0.0136234	ZDHHC23	254887
ENST00000321560	-1.37204	2.99475	26.8133	2.24088e-07	3.63755e-05	PLD6	201164
ENST00000413097	-0.656482	4.42813	20.2766	6.70151e-06	0.000458047	PARP6	56965
ENST00000566991	-0.577659	3.77675	12.5108	0.000404604	0.00917373	PARP6	56965
ENST00000301634	1.89505	2.60709	18.3285	1.85903e-05	0.000977799	TK1	7083
ENST00000460231	-0.463659	5.45723	12.5345	0.000399512	0.00909998	PCNP	57092
ENST00000491635	-0.808425	3.01046	13.0218	0.000307887	0.00752072	GTPBP4	23560
ENST00000309755	-1.00538	3.35446	13.6638	0.000218629	0.0058107	KLHL3	26249
ENST00000293725	-0.937852	2.53367	10.3392	0.00130234	0.0214307	ZNF563	147837
ENST00000268459	-1.16727	2.36817	14.254	0.000159722	0.00464949	NKD1	85407
ENST00000473946	-0.418107	4.33435	8.96228	0.00275611	0.0355701	TUBGCP6	85378
ENST00000278612	-0.601602	6.06401	28.1985	1.0949e-07	2.1868e-05	NPAT	4863
ENST00000610253	-0.773006	2.98066	10.3357	0.00130484	0.0214545	NPAT	4863
ENST00000393346	0.926339	4.34249	15.5609	7.98891e-05	0.00279639	PICALM	8301
ENST00000397126	-1.39257	2.01149	9.32566	0.00225968	0.0312908	ZNF208	7757
ENST00000438323	0.425864	4.61377	9.08462	0.00257768	0.0339996	IFI35	3430
ENST00000268182	0.472469	9.13607	18.0035	2.20495e-05	0.00111324	IQGAP1	8826
ENST00000560738	1.09602	4.99912	13.6428	0.000221089	0.00586461	IQGAP1	8826
ENST00000595464	0.732801	3.40525	9.75622	0.00178717	0.0265463	C5AR2	27202
ENST00000416293	3.4706	2.74742	22.1613	2.50682e-06	0.000227575	ALDH2	217
ENST00000261733	0.63422	4.52731	8.27543	0.00401851	0.0462991	ALDH2	217
ENST00000548536	2.12097	3.61213	9.87403	0.00167628	0.025437	ALDH2	217
ENST00000604202	-0.489776	5.02168	8.5723	0.00341316	0.0413322	BTN3A2	11118
ENST00000451834	-1.38957	2.75684	8.80576	0.00300281	0.0377031	CNOT4	4850
ENST00000585482	-0.491077	5.43154	31.6498	1.84634e-08	5.87712e-06	SARM1	23098
ENST00000225655	0.454917	9.58288	14.1063	0.000172768	0.00492601	PFN1	5216
ENST00000483083	-0.524835	3.82491	11.3764	0.00074385	0.0144252	SRCAP	10847
ENST00000525099	-0.665333	3.25235	10.2454	0.00137027	0.0221373	FNTA	2339
ENST00000522445	-1.02444	2.6683	13.8106	0.000202197	0.00552639	EIF3E	3646
ENST00000392238	-0.725282	4.65031	19.2206	1.16452e-05	0.000705011	FAM117B	150864
ENST00000325974	0.417834	5.80408	16.2681	5.49822e-05	0.00214261	CCZ1	51622
ENST00000522653	-1.35937	6.68061	36.262	1.72494e-09	9.01037e-07	TCF7	6932
ENST00000395023	-1.11142	8.37538	37.4559	9.35057e-10	5.70987e-07	TCF7	6932
ENST00000517741	-0.985192	3.28474	14.2966	0.00015615	0.00461027	TCF7	6932
ENST00000519165	-1.25217	2.01768	11.701	0.000624668	0.0126561	TCF7	6932
ENST00000521970	-1.17215	2.34328	14.7853	0.000120474	0.00380738	TCF7	6932
ENST00000517478	-1.36964	1.86784	11.7448	0.00061012	0.0124232	TCF7	6932
ENST00000524342	-1.3287	3.91017	37.6964	8.26577e-10	5.26219e-07	TCF7	6932
ENST00000519238	-1.31326	3.09397	24.3539	8.01645e-07	9.49484e-05	TCF7	6932
ENST00000262259	-0.459127	4.02854	9.745	0.00179812	0.0266215	ZNF175	7728
ENST00000507918	-1.04155	3.4358	11.0136	0.000904474	0.0165999	SPDYE2	441273
ENST00000373237	0.374013	5.68837	13.5421	0.000233274	0.00606543	PSMB2	5690
ENST00000630477	0.564976	3.97303	12.7925	0.00034802	0.00823126	PSMB2	5690
ENST00000262094	0.877734	4.16128	17.3433	3.11991e-05	0.00145443	RAB27B	5874
ENST00000355857	0.586899	5.93196	32.3804	1.26757e-08	4.32265e-06	DBI	1622
ENST00000357849	0.228787	5.59719	8.19711	0.00419573	0.0475656	COPS5	10987
ENST00000521386	-0.593015	3.65999	9.46067	0.00209924	0.0297528	COPS5	10987
ENST00000294981	0.406283	4.33376	9.17985	0.00244695	0.0329861	MAPKAPK2	9261
ENST00000367103	0.420678	7.41039	14.219	0.000162719	0.00471873	MAPKAPK2	9261
ENST00000370056	0.713751	5.87712	11.6207	0.000652202	0.0130581	VAV3	10451
ENST00000370267	0.30734	5.48813	11.9411	0.000549098	0.0114956	DR1	1810
ENST00000381529	3.48287	2.15569	20.7502	5.23265e-06	0.000379711	CSF2RA	1438
ENST00000381524	1.78555	2.06866	11.8149	0.000587596	0.012067	CSF2RA	1438
ENST00000350669	-0.531002	8.88701	11.2115	0.00081292	0.015369	LDHB	3945
ENST00000396075	-1.30005	1.7931	8.96671	0.00274943	0.0355064	LDHB	3945
ENST00000366835	-0.563015	7.93092	18.7115	1.52065e-05	0.000855765	TMEM63A	9725
ENST00000487971	-0.961173	3.22087	21.659	3.25675e-06	0.000270802	TMEM63A	9725
ENST00000474478	-0.76756	5.12737	20.2807	6.68715e-06	0.000458047	TMEM63A	9725
ENST00000483779	-0.938912	4.04722	33.597	6.77982e-09	2.55775e-06	TMEM63A	9725
ENST00000537914	-0.825543	3.7255	17.5864	2.74548e-05	0.00132538	TMEM63A	9725
ENST00000383235	0.741303	5.887	19.1612	1.20128e-05	0.000716619	TAP1	6890
ENST00000376117	-1.07599	3.64322	8.32994	0.00389969	0.0453451	LTB	4050
ENST00000493025	-1.00248	2.72312	16.8564	4.03181e-05	0.00171822	LTB	4050
ENST00000282272	-0.288017	7.57761	14.1501	0.000168792	0.00484162	ANKRD44	91526
ENST00000308666	-0.788793	5.6236	42.4895	7.1062e-11	7.48296e-08	ABCD2	225
ENST00000550491	0.708263	3.52522	9.2518	0.00235265	0.0320482	GLIPR1	11010
ENST00000470252	-0.750293	3.72028	11.4164	0.00072799	0.0141446	SFXN3	81855
ENST00000289707	0.672118	3.94505	9.13554	0.00250692	0.0333906	SLAMF8	56833
ENST00000599180	3.27018	2.48301	15.5874	7.87766e-05	0.00277413	FFAR2	2867
ENST00000381297	-0.319788	8.48225	8.72143	0.00314492	0.0389665	P2RY8	286530
ENST00000371586	-0.320857	5.10743	11.078	0.000873561	0.0162004	CC2D1B	200014
ENST00000409003	-0.899317	2.98951	11.7256	0.000616461	0.0125335	SAMD12	401474
ENST00000263826	-0.666956	5.30638	26.2819	2.95037e-07	4.45221e-05	AKT3	10000
ENST00000340157	0.872466	3.4944	9.67014	0.00187287	0.0273998	VRK2	7444
ENST00000347528	-1.21202	2.22417	11.5307	0.000684577	0.0135007	ANK1	286
ENST00000447866	0.365437	4.54331	8.73481	0.00312192	0.0387804	FDPS	2224
ENST00000381854	-0.470154	3.78633	8.31715	0.00392724	0.0456004	CDC37L1	55664
ENST00000473035	0.87504	2.89526	12.7888	0.000348706	0.00823632	RAB10	10890
ENST00000339907	-0.302894	6.13856	9.76108	0.00178245	0.0265148	ZNF292	23036
ENST00000464717	-0.751763	2.85361	8.98635	0.00272004	0.0352274	PAXIP1	22976
ENST00000200652	2.55874	1.79934	22.8196	1.77939e-06	0.000176397	SLC22A4	6583
ENST00000404395	0.48137	4.68867	12.4587	0.000416049	0.00934997	STAT3	6774
ENST00000325980	1.36946	2.42028	11.3311	0.000762182	0.014669	VENTX	27287
ENST00000276431	-0.525963	5.34101	11.0951	0.000865555	0.0160739	TNFRSF10B	8795
ENST00000568406	-0.954359	3.79331	14.6219	0.000131381	0.00407382	C1orf228	339541
ENST00000300408	0.419249	5.51475	16.1927	5.72135e-05	0.0022054	PHB	5245
ENST00000336577	2.15893	4.65764	12.41	0.000427035	0.00955471	MMP25	64386
ENST00000367055	2.56872	4.16057	19.1053	1.23702e-05	0.000731513	SOD2	6648
ENST00000546260	2.39815	5.97193	15.0742	0.000103365	0.00340461	SOD2	6648
ENST00000535459	2.10616	1.96403	16.2673	5.5006e-05	0.00214261	SOD2	6648
ENST00000251413	0.685024	3.01872	10.027	0.00154261	0.0239683	TUBG1	7283
ENST00000227752	-0.312671	9.22027	8.47637	0.00359789	0.0427842	IL10RA	3587
ENST00000531365	-0.677656	2.83652	8.10275	0.00441982	0.0490952	IL10RA	3587
ENST00000529924	-0.893115	6.93278	40.9135	1.59115e-10	1.2232e-07	IL10RA	3587
ENST00000530178	-0.740478	3.32162	10.508	0.00118859	0.0201448	IL10RA	3587
ENST00000532009	-0.966132	2.8924	16.254	5.53912e-05	0.00215478	IL10RA	3587
ENST00000525467	-0.646623	4.4932	14.5495	0.000136524	0.00418752	IL10RA	3587
ENST00000265343	-0.254179	6.93479	11.7234	0.000617203	0.0125423	AFF4	27125
ENST00000397558	-0.370505	6.11193	9.14245	0.00249747	0.0333192	BICDL1	92558
ENST00000546420	-0.749921	2.69608	9.75053	0.00179271	0.0266031	BICDL1	92558
ENST00000520272	-0.394102	5.79465	14.0878	0.000174471	0.00496762	DDHD2	23259
ENST00000493119	0.364789	4.70394	10.1048	0.00147882	0.0233448	ATP5F1	515
ENST00000361546	-0.480413	5.57205	10.9175	0.000952601	0.0172501	UBAP2L	9898
ENST00000263212	0.480816	5.90646	9.99115	0.00157294	0.0242573	PPM1F	9647
ENST00000304385	0.564268	5.35976	8.28816	0.00399045	0.0461108	TMEM154	201799
ENST00000367081	1.06718	4.65717	10.0272	0.00154244	0.0239683	SYTL3	94120
ENST00000360448	1.32554	5.37574	18.9962	1.30982e-05	0.000765671	SYTL3	94120
ENST00000611299	1.23589	6.21052	19.7069	9.02764e-06	0.000578337	SYTL3	94120
ENST00000013125	0.317421	5.25872	8.25553	0.00406282	0.0466332	MAP4K5	11183
ENST00000228918	2.51284	2.75166	15.2727	9.30505e-05	0.00315412	LTBR	4055
ENST00000300935	0.337843	6.21473	15.8805	6.7471e-05	0.00248108	RAB8A	4218
ENST00000368605	1.80027	1.77624	14.7422	0.000123259	0.00388103	FAM26F	441168
ENST00000368604	2.37677	2.22821	21.0322	4.51639e-06	0.000341782	FAM26F	441168
ENST00000349014	-0.751049	4.43657	8.23855	0.00410099	0.0468698	ADNP	23394
ENST00000319006	1.05362	6.15253	23.2252	1.44093e-06	0.000148631	TALDO1	6888
ENST00000528097	1.61648	2.79749	11.6653	0.000636761	0.012847	TALDO1	6888
ENST00000507355	-0.789754	2.90878	11.5894	0.000663284	0.0131957	POLR2J3	548644
ENST00000340857	1.26767	3.32753	10.4035	0.00125776	0.0209819	H1F0	3005
ENST00000362065	-1.35642	4.14254	16.593	4.6321e-05	0.00190061	FAN1	22909
ENST00000461013	-0.927144	3.21277	16.2962	5.41713e-05	0.00212546	SLC22A5	6584
ENST00000475308	-0.840768	2.66584	10.4336	0.00123743	0.0207481	SLC22A5	6584
ENST00000377474	2.00784	5.08409	11.17	0.0008313	0.0156013	KCTD12	115207
ENST00000488433	-0.441637	5.93545	14.4929	0.000140692	0.00426833	DMAP1	55929
ENST00000379328	-0.830588	4.8083	33.1355	8.59565e-09	3.17012e-06	GATA3	2625
ENST00000346208	-0.717689	4.67201	21.6629	3.25015e-06	0.000270802	GATA3	2625
ENST00000457552	-1.07599	3.64322	8.32994	0.00389969	0.0453451	LTB	4050
ENST00000474599	-1.00248	2.72312	16.8564	4.03181e-05	0.00171822	LTB	4050
ENST00000515669	1.7332	1.83363	17.1562	3.44279e-05	0.00156555	C5orf30	90355
ENST00000217402	0.237799	6.42082	9.12636	0.00251953	0.0335143	CHMP4B	128866
ENST00000326165	2.00076	2.7111	11.6123	0.000655172	0.0130919	CD300LF	146722
ENST00000439747	0.774674	2.81202	9.91482	0.00163953	0.0250472	MRPL22	29093
ENST00000379310	-0.294524	5.65164	13.7404	0.000209889	0.00567269	VWA8	23078
ENST00000556668	0.615125	3.15798	9.23099	0.00237953	0.0323171	EIF2B2	8892
[truncated: 1,711 more rows]

[truncated: 9 more sheets: GCA T4 vs Control 1, GCA T5 vs Control 1, GCA T6 vs Control 1, GCA T1 vs Control 2, GCA T2 vs Control 2, GCA T3 vs Control 2, GCA T4 vs Control 2, GCA T5 vs Control 2, GCA T6 vs Control 2]
