# Supplementary material for: Longitudinal expression profiling of CD4+ and CD8+ cells in patients with active to quiescent giant cell arteritis
Source: BMC Med Genomics. 2018 Jul 23;11:61. doi: 10.1186/s12920-018-0376-4 (PMC6057030; doi:10.1186/s12920-018-0376-4)
Supplement: Supplementary file 9 — Table S6. Significant polynomial modelling results. (XLSX 62 kb) [file 12920_2018_376_MOESM9_ESM.xlsx]

## Sheet: CD4_polynom_modelling
txID	lin	quad	cubic	fixed.beta	fixed.p	adj.r2	model.p	model.fdr	geneID
ENST00000274532	-2.029	1.868	0.069	0.259	0	0.489	1.63454e-09	3.43046e-05	TIMD4
ENST00000432854	-54.415	-33.578	-0.495	8.721	0	0.488	1.68391e-09	3.43046e-05	DBNL
ENST00000551764	-0.963	0.027	0.486	0.136	0	0.471	4.57968e-09	6.21981e-05	LINC01619
ENST00000258111	-1.97	2.555	-2.143	0.078	0.001	0.465	6.8144e-09	6.94115e-05	KCNMB4
ENST00000367175	-5.128	-32.205	-4.692	1.711	0	0.418	8.61668e-08	0.000702156	LRRN2
ENST00000404898	-86.566	-104.147	-3.727	8.062	0	0.413	1.12598e-07	0.000764618	CACNA1I
ENST00000610416	65.265	469.379	-60.785	-10.293	0	0.408	1.47241e-07	0.000857025	TRBC2
ENST00000549730	-2.887	2.256	-5.281	0.187	0	0.404	1.7706e-07	0.000901766	LMBR1L
ENST00000495189	0.297	-1.984	-2.456	0.279	0	0.396	2.6183e-07	0.00118533	VIPR1
ENST00000392748	-5.509	14.738	-2.005	-0.111	0.069	0.391	3.33481e-07	0.00135874	VWA5A
ENST00000474787	-7.49	-1.874	1.981	0.414	0	0.387	4.1429e-07	0.00153453	UAP1L1
ENST00000379561	-15.452	93.669	11.843	-1.785	0	0.383	5.03397e-07	0.00163159	FOXO1
ENST00000474871	-6.971	2.201	-1.789	0.587	0	0.382	5.20583e-07	0.00163159	NPHP3
ENST00000309415	-2.791	-2.835	1.136	0.313	0	0.38	5.81954e-07	0.00169365	SH3RF3
ENST00000480654	-62.482	-71.258	18.616	3.59	0	0.372	8.53148e-07	0.00229423	PIK3IP1
ENST00000577571	74.297	136.671	4.56	-3.731	0	0.371	9.00935e-07	0.00229423	RASSF5
ENST00000425467	-2.674	5.792	-0.444	-0.063	0.015	0.364	1.25247e-06	0.00284416	HEATR5B
ENST00000530275	-1.305	0.31	-1.257	0.282	0	0.364	1.2565e-06	0.00284416	MACF1
ENST00000617677	-14.683	36.12	12.225	-0.863	0	0.361	1.43457e-06	0.00307633	EIF5B
ENST00000400198	-13.202	-12.969	-7.496	1.752	0	0.36	1.53065e-06	0.00311825	ARGLU1
ENST00000503665	3.369	-1.634	-1.68	0.183	0	0.354	1.99614e-06	0.00387289	PARP8
ENST00000305352	34.077	175.09	0.984	-3.159	0.001	0.35	2.4189e-06	0.0044798	S1PR1
ENST00000269919	-14.417	4.736	-7.707	0.915	0	0.344	3.19424e-06	0.00565853	PGPEP1
ENST00000265428	-52.753	96.607	0.224	-0.873	0.059	0.34	3.80079e-06	0.0062496	WWP1
ENST00000574316	-0.856	1.049	0.228	0.179	0	0.34	3.83468e-06	0.0062496	DPEP2
ENST00000206451	58.511	-38.774	83.597	-4.397	0	0.338	4.12757e-06	0.00646822	PSME1
ENST00000498102	3.415	-9.518	-9.719	0.905	0	0.334	4.94168e-06	0.00745717	VIPR1
ENST00000293379	64.082	32.78	-21.765	-0.97	0.026	0.332	5.4505e-06	0.00793126	ITGA5
ENST00000284273	-24.894	40.282	-2.666	-0.83	0	0.331	5.81582e-06	0.00817103	UBASH3B
ENST00000325590	-2.151	-3.086	-0.397	0.238	0	0.33	6.11774e-06	0.0083087	AMPH
ENST00000374213	173.908	536.832	4.545	-6.522	0.022	0.326	7.13061e-06	0.00937192	CD52
ENST00000372748	-7.641	-12.607	5.231	0.579	0	0.325	7.68023e-06	0.00977885	COL9A2
ENST00000458355	-2.434	3.622	-5.202	0.276	0	0.322	8.52974e-06	0.0105314	ORMDL1
ENST00000374202	54.774	397.247	8.972	-8.352	0	0.32	9.57651e-06	0.011476	IL2RG
ENST00000263379	45.062	68.739	-14.098	-1.563	0.003	0.318	1.03546e-05	0.012054	IL27RA
ENST00000562282	3.099	0.307	1.751	0.38	0	0.316	1.10186e-05	0.0124706	GOLGA8B
ENST00000451311	223.115	2302.45	13.286	-54.664	0	0.316	1.14176e-05	0.012573	TMSB4X
ENST00000473575	-0.028	-4.263	-2.815	0.3	0	0.315	1.18079e-05	0.0126606	VIPR1
ENST00000335154	28.86	59.542	-21.29	-0.923	0.014	0.312	1.31274e-05	0.0136894	FMNL3
ENST00000421840	-1.897	1.775	-2.512	0.248	0	0.312	1.34395e-05	0.0136894	GOLGA2P5
ENST00000308666	16.03	41.77	-0.608	-0.402	0.076	0.311	1.38283e-05	0.0137419	ABCD2
ENST00000535658	1.517	-7.442	3.02	-0.071	0.138	0.311	1.42338e-05	0.0138081	NLRC5
ENST00000619168	25.347	14.36	-12.392	-0.771	0.002	0.31	1.47984e-05	0.014022	CAMK1D
ENST00000530538	8.531	115.931	9.508	-1.847	0.003	0.309	1.51835e-05	0.0140599	IL32
ENST00000316836	-11.527	29.359	8.061	0.156	0.371	0.306	1.71801e-05	0.0155553	PNMA1
ENST00000262039	-19.601	31.314	3.81	0.386	0.096	0.305	1.83906e-05	0.0157102	PIK3C3
ENST00000329421	-10.652	45.509	-7.33	-0.551	0.013	0.304	1.84493e-05	0.0157102	MARCKSL1
ENST00000422840	42.049	84.696	-20.166	-1.857	0.002	0.304	1.8508e-05	0.0157102	GLG1
ENST00000593682	12.045	-2.047	3.442	0.066	0.252	0.303	1.99409e-05	0.0165811	AC010422.6
ENST00000455537	-1.106	2.857	0.269	0.045	0.033	0.302	2.04358e-05	0.0166527	KIF5A
ENST00000369787	-2.263	-10.789	-4.715	0.874	0	0.302	2.09161e-05	0.0167099	KCNC4
ENST00000557006	19.991	5.957	10.885	-0.465	0.01	0.301	2.13567e-05	0.0167338	TMEM229B
ENST00000464344	-3.346	4.324	-3.447	0.245	0.001	0.3	2.24029e-05	0.0172224	MTERF4
ENST00000479556	-14.628	124.379	-12.206	-2.114	0.001	0.299	2.34515e-05	0.0174483	GIMAP5
ENST00000420283	-14.371	14.405	0.075	0.146	0.224	0.299	2.35533e-05	0.0174483	TSPYL4
ENST00000611787	1.573	13.802	-3.543	-0.257	0.001	0.298	2.44217e-05	0.0177685	AC244196.4
ENST00000620569	0.422	25.285	-3.03	-0.389	0.004	0.296	2.60612e-05	0.0182247	AC244196.1
ENST00000463021	-3.038	-5.097	-5.553	0.43	0	0.296	2.62231e-05	0.0182247	PNISR
ENST00000260197	-195.957	226.752	-109.889	5.569	0.024	0.296	2.63906e-05	0.0182247	SORL1
ENST00000294066	-22.015	-10.423	-16.456	1.496	0	0.295	2.7346e-05	0.0185698	MAP4K2
ENST00000367023	-15.225	73.968	1.856	-1.047	0.006	0.294	2.9119e-05	0.0192786	TRAF3IP3
ENST00000261197	0.789	12.106	-0.899	-0.081	0.175	0.294	2.93362e-05	0.0192786	ST8SIA1
ENST00000367868	-29.448	12.244	13.475	1.193	0.001	0.292	3.07439e-05	0.0194612	GPA33
ENST00000287156	29.147	-89.218	39.048	-1.327	0.056	0.292	3.07561e-05	0.0194612	UBE2L6
ENST00000528814	-1.716	-0.647	-1.306	0.116	0	0.292	3.13958e-05	0.0194612	PLPP5
ENST00000268383	-19.198	65.754	8.13	0.021	0.953	0.292	3.15246e-05	0.0194612	CDR2
ENST00000296490	32.021	161.953	7.125	-3.37	0.001	0.291	3.21299e-05	0.0195388	WDR82
ENST00000521288	-23.853	-59.076	25.541	0.679	0.059	0.291	3.27758e-05	0.0196385	NUDT16
ENST00000253270	-11.014	18.057	5.224	0.073	0.535	0.289	3.57731e-05	0.0210953	SLC35D2
ENST00000381501	-3.043	-1.728	0.408	0.139	0	0.289	3.62427e-05	0.0210953	TEC
ENST00000491748	-2.993	2.45	-2.874	-0.04	0.07	0.287	3.78527e-05	0.0217221	HP1BP3
ENST00000263050	-4.396	9.414	-2.919	0.003	0.958	0.287	3.90323e-05	0.0219753	AKAP7
ENST00000287957	-6.988	-9.519	-1.344	0.451	0	0.283	4.50616e-05	0.0219753	GATAD1
ENST00000263398	-26.137	350.715	-6.096	-4.748	0.01	0.283	4.52245e-05	0.0219753	CD44
ENST00000290209	-10.079	58.622	-22.051	-0.167	0.596	0.283	4.56339e-05	0.0219753	SLC12A6
ENST00000488174	-144.507	-81.978	-163.482	11.772	0	0.283	4.58412e-05	0.0219753	OGT
ENST00000392952	-41.1	295.127	-94.187	-5.25	0.002	0.282	4.65912e-05	0.0219753	ABLIM1
ENST00000264010	-11.027	38.869	6.954	-0.94	0	0.282	4.66996e-05	0.0219753	CTCF
ENST00000442547	0.155	-0.435	-3.883	0.526	0	0.282	4.72836e-05	0.0219753	ORMDL1
ENST00000456113	3.186	42.254	-5.66	-0.779	0.002	0.282	4.73412e-05	0.0219753	LTB
ENST00000429299	3.186	42.254	-5.66	-0.779	0.002	0.282	4.73412e-05	0.0219753	LTB
ENST00000376117	3.186	42.254	-5.66	-0.779	0.002	0.282	4.73412e-05	0.0219753	LTB
ENST00000457552	3.186	42.254	-5.66	-0.779	0.002	0.282	4.73412e-05	0.0219753	LTB
ENST00000421268	3.186	42.254	-5.66	-0.779	0.002	0.282	4.73412e-05	0.0219753	LTB
ENST00000383493	3.186	42.254	-5.66	-0.779	0.002	0.282	4.73412e-05	0.0219753	LTB
ENST00000444479	3.186	42.254	-5.66	-0.779	0.002	0.282	4.73412e-05	0.0219753	LTB
ENST00000420402	3.186	42.254	-5.66	-0.779	0.002	0.282	4.73412e-05	0.0219753	LTB
ENST00000403625	-15.957	22.534	-14.116	-0.366	0.01	0.282	4.81933e-05	0.0219753	MAST4
ENST00000369318	13.922	-10.954	9.618	-0.166	0.194	0.282	4.84011e-05	0.0219753	CASP7
ENST00000597630	-4.21	0.242	-1.323	0.212	0.001	0.281	4.85416e-05	0.0219753	AC010616.1
ENST00000375442	-30.03	-80.665	51.929	1.833	0.003	0.281	5.01875e-05	0.0223971	TSPYL2
ENST00000003912	3.504	59.601	-6.523	-0.968	0.004	0.28	5.05727e-05	0.0223971	NIPAL3
ENST00000464431	-1.113	-23.647	-5.209	1.424	0	0.278	5.57372e-05	0.0244189	ABTB1
ENST00000572888	-3.068	-0.355	-0.712	0.59	0	0.277	5.71245e-05	0.0244651	DPEP2
ENST00000395023	-122.856	598.065	-136.812	-7.709	0.013	0.277	5.74927e-05	0.0244651	TCF7
ENST00000630763	-0.369	-0.116	2.24	0.17	0	0.277	5.7644e-05	0.0244651	SPTAN1
ENST00000228865	-8.863	62.4	4.827	-0.99	0.004	0.277	5.90667e-05	0.0248105	CREBL2
ENST00000493139	-0.448	-4.532	1	-0.028	0.301	0.275	6.41968e-05	0.0265058	GBP1
ENST00000617347	1.061	16.062	-4.694	-0.222	0.013	0.275	6.44041e-05	0.0265058	AC244196.5
ENST00000473371	-0.834	-1.771	-3.101	0.211	0	0.274	6.61666e-05	0.0268668	NHLRC3
ENST00000444393	20.159	47.662	7.697	-1.152	0.002	0.274	6.66e-05	0.0268668	IL32
ENST00000340913	-101.9	-82.173	175.382	-6.121	0.001	0.273	6.74505e-05	0.0269432	HNRNPA1
ENST00000464024	2.043	-8.439	0.41	-0.056	0.286	0.273	6.97589e-05	0.0275947	NA
ENST00000341657	17.662	-33.349	-14.859	-0.424	0.109	0.272	7.22745e-05	0.0281147	ANKFY1
ENST00000237853	-5.501	-9.077	3.625	0.192	0.008	0.272	7.24535e-05	0.0281147	ELL2
ENST00000553227	3.299	3.132	0.252	-0.083	0.011	0.271	7.3471e-05	0.0282406	AC119044.1
ENST00000625761	0.548	24.101	-3.718	-0.525	0.001	0.27	7.75108e-05	0.0295149	RELB
ENST00000227752	90.924	411.165	9.387	-7.134	0.006	0.27	7.82632e-05	0.0295255	IL10RA
ENST00000390458	0.929	12.327	-4.644	-0.215	0.004	0.269	7.91268e-05	0.0295774	TRAV29DV5
ENST00000538274	-11.372	-94.264	40.597	0.099	0.855	0.269	8.04252e-05	0.0297895	KIAA0513
ENST00000361681	485.983	-148.159	76.13	-7.514	0.055	0.268	8.30689e-05	0.0304757	MT-ND6
ENST00000350669	-287.173	611.493	82.979	-7.291	0.031	0.268	8.37737e-05	0.0304757	LDHB
ENST00000611116	67.437	441.756	-30.014	-6.525	0.011	0.267	8.58277e-05	0.0309318	TRAC
ENST00000370706	-10.545	28.941	-15.233	0.143	0.475	0.267	8.68473e-05	0.0309318	ZNF451
ENST00000446488	-10.04	33.962	-13.727	0.343	0.166	0.267	8.73051e-05	0.0309318	NFRKB
ENST00000543141	4.362	-7.549	4.927	-0.121	0.09	0.267	8.86825e-05	0.031149	NLRC5
ENST00000478298	-6.254	5.481	-1.365	0.111	0.077	0.265	9.42304e-05	0.0328147	ABTB1
ENST00000528163	9.616	141.466	1.811	-3.435	0	0.265	9.52323e-05	0.0328826	IL32
ENST00000366513	-42.444	48.3	1.013	0.302	0.432	0.264	9.97805e-05	0.0341635	CNST
ENST00000537988	-1.141	-2.899	-5.452	0.516	0	0.263	0.000101975	0.0344248	GOLGA2P5
ENST00000376065	-18.289	35.575	-6.467	0.763	0.025	0.263	0.000102233	0.0344248	TPP2
ENST00000543196	16.59	-8.782	0.593	-0.208	0.117	0.262	0.000105253	0.0351511	GALNT6
ENST00000570294	-4.572	-0.757	-2.573	0.226	0.001	0.262	0.000107783	0.0357034	XPO6
ENST00000311141	2.689	4.868	0.256	-0.127	0.003	0.261	0.00011149	0.0366333	ZFYVE21
ENST00000368008	-0.976	-2.434	2.004	0.178	0	0.26	0.000113419	0.0369691	NIT1
ENST00000245414	38.105	-37.878	17.186	-0.956	0.04	0.26	0.000115396	0.0373149	IRF1
ENST00000513374	-10.943	54.495	6.634	-0.875	0.005	0.26	0.000116678	0.0374326	TNFAIP8
ENST00000409064	-45.136	59.409	-10.457	0.112	0.792	0.259	0.000119444	0.0380206	KDM3A
ENST00000240364	25.792	64.07	-18.816	-0.514	0.191	0.259	0.00012275	0.0387701	FAM117A
ENST00000379698	2.802	62.841	4.148	-1.4	0.001	0.258	0.000126973	0.0395826	SH3KBP1
ENST00000316448	44.178	-34.411	92.875	-4.125	0.002	0.258	0.000127266	0.0395826	CALR
ENST00000316985	-23.294	53.083	8.444	-1.025	0.002	0.257	0.000129476	0.0398276	NSD3
ENST00000336915	-6.573	89.876	-0.422	-1.579	0.003	0.257	0.000131801	0.0398276	SKAP1
ENST00000324489	0.428	7.258	0.428	0.675	0	0.257	0.000132049	0.0398276	MTURN
ENST00000370895	0.996	0.427	-1.412	0.083	0	0.256	0.00013297	0.0398276	FPGT-TNNI3K
ENST00000498498	-4.13	-0.258	-0.748	0.218	0.001	0.256	0.000134089	0.0398276	DALRD3
ENST00000408968	44.366	196.127	-2.91	-8.648	0	0.256	0.000134977	0.0398276	IFITM1
ENST00000552013	0.877	-1.641	1.143	0.106	0	0.256	0.000135957	0.0398276	NAP1L1
ENST00000356674	30.925	-30.886	119.008	-5.216	0.001	0.256	0.000135984	0.0398276	HNRNPA2B1
ENST00000375249	-12.615	24.091	-2.197	-0.003	0.981	0.256	0.000136851	0.0398276	HABP4
ENST00000366197	0.615	-7.991	10.841	0.719	0	0.255	0.000139405	0.040283	ZNF548
ENST00000574865	-3.084	-0.72	-0.969	0.116	0.003	0.255	0.000141236	0.0405248	DPEP2
ENST00000295095	-38.17	89.438	16.915	-2.039	0.001	0.255	0.000142535	0.0406009	ARHGAP15
ENST00000458537	5.592	1.511	1.868	-0.118	0.021	0.255	0.000143494	0.0406009	SKIL
ENST00000372806	-8.347	188.755	-11.244	-3.386	0.003	0.254	0.000145044	0.0407565	STK4
ENST00000268795	-1.637	1.822	-0.82	0.144	0.001	0.254	0.000147032	0.0409832	DPEP2
ENST00000263857	18.213	-4.524	-0.053	-0.397	0.02	0.254	0.000147863	0.0409832	POLR1A
ENST00000459760	-4.376	1.251	-1.452	0.35	0.001	0.253	0.000153577	0.0421842	OGT
ENST00000460307	6.027	5.337	0.187	0.493	0	0.253	0.000154267	0.0421842	FAM136A
ENST00000489288	-19.887	13.28	2.03	-0.247	0.037	0.252	0.000156097	0.0423673	RHNO1
ENST00000530935	0.276	4.996	1.107	-0.027	0.331	0.252	0.000157016	0.0423673	TMX4
ENST00000407797	3.867	-6.753	1.5	-0.035	0.467	0.252	0.000161035	0.0427629	C5orf56
ENST00000462829	3.25	-10.924	-6.325	-0.06	0.439	0.252	0.000161422	0.0427629	DDX51
ENST00000470808	1.741	-2.318	-0.295	0.126	0	0.251	0.000162134	0.0427629	TACC3
ENST00000539112	-4.498	-1.374	1.96	0.258	0.001	0.251	0.00016268	0.0427629	TARSL2
ENST00000438259	-7.315	1.485	-8.068	0.507	0.002	0.251	0.000168061	0.043894	VIPR1
ENST00000467843	-2.166	-18.497	-0.906	1.595	0	0.25	0.000173216	0.0448893	WSB1
ENST00000619125	-3.192	53.191	-8.813	-1.405	0	0.25	0.000174075	0.0448893	TRBV28
ENST00000219204	-3.49	44.09	2.475	-0.057	0.813	0.249	0.000176837	0.045221	ARL2BP
ENST00000533367	1.139	5.688	2.68	-0.078	0.044	0.249	0.000177581	0.045221	MED17
ENST00000372755	34.329	-5.011	-8.781	0.098	0.61	0.249	0.000180702	0.0455207	VCL
ENST00000379359	-12.561	42.786	-9.462	-0.477	0.042	0.249	0.000180993	0.0455207	RGCC
ENST00000264350	-24.275	5.834	10.549	0.364	0.07	0.248	0.000184489	0.0461156	HERC5
ENST00000268097	0.869	-7.808	-3.641	0.267	0	0.248	0.000188456	0.0467827	HEXA
ENST00000468591	-4.145	4.779	0.696	0.006	0.872	0.247	0.000189455	0.0467827	EEPD1
ENST00000581979	-18.954	-15.555	-2.19	0.858	0.002	0.247	0.000192914	0.0472483	SRSF1
ENST00000479452	-1.922	-0.447	-0.917	0.1	0.001	0.247	0.000194412	0.0472483	EXD3
ENST00000590918	-1.848	1.836	0.353	0.168	0.001	0.247	0.000195642	0.0472483	GIPR
ENST00000360121	183.159	52.035	-31.089	-1.459	0.236	0.247	0.000196196	0.0472483	SPN
ENST00000296161	16.45	-56.296	31.403	-2.199	0.005	0.246	0.000197404	0.0472483	DTX3L
ENST00000618649	-0.943	-3.014	-4.356	0.411	0	0.246	0.000198298	0.0472483	ANAPC2
ENST00000254480	-25.495	61.521	30.177	-0.991	0.017	0.246	0.000201445	0.047719	SMARCC1
ENST00000306077	12.994	46.508	0.773	-1.128	0.002	0.245	0.00020636	0.0486007	TMEM43
ENST00000356093	-93.12	198.695	-44.522	-0.886	0.453	0.245	0.000211081	0.049162	EPB41
ENST00000267082	94.999	140.637	-26.084	-2.961	0.014	0.245	0.000211156	0.049162	ITGB7
ENST00000305784	3.82	-1.916	5.632	-0.114	0.048	0.244	0.000214425	0.0492494	DTYMK
ENST00000330943	9.27	64.882	-3.192	-0.875	0.024	0.244	0.000215175	0.0492494	SNX20
ENST00000262467	29.573	4.023	-48.403	2.451	0	0.244	0.000215845	0.0492494	NLRP1
ENST00000495887	-0.273	-1.884	-1.541	0.171	0	0.244	0.000216367	0.0492494	DCAF8

## Sheet: CD8_polynom_modelling
txID	lin	quad	cubic	fixed.beta	fixed.p	adj.r2	model.p	model.fdr	geneID
ENST00000480479	-3.474	4.905	-2.2	0.686	0	0.389	4.84264e-07	0.0197308	CCNL2
ENST00000389301	-6.212	-14.979	8.716	-0.057	0.508	0.362	1.71466e-06	0.034931	FANCA
ENST00000380639	-10.364	8.631	-5.21	0.065	0.393	0.342	4.30734e-06	0.0459331	PTCD2
ENST00000354618	51.796	-12.485	30.774	-0.575	0.116	0.341	4.50943e-06	0.0459331	THRAP3
