# Supplementary material for: Longitudinal expression profiling of CD4+ and CD8+ cells in patients with active to quiescent giant cell arteritis
Source: BMC Med Genomics. 2018 Jul 23;11:61. doi: 10.1186/s12920-018-0376-4 (PMC6057030; doi:10.1186/s12920-018-0376-4)
Supplement: Supplementary file 10 — Table S7. Significant CD4 genes shared by phenotypes at T1. (CSV 4 kb) [file 12920_2018_376_MOESM10_ESM.csv]

	Phenotype1	Phenotype2	NumOverlap	GeneID
1	BilatBlind_CD4	Died_CD4	11	SERPINB8;N4BP2L1;ATP1A1;SDCCAG3;USF2;ATP5J2;CCZ1B;CCDC126;MLH1;RRP1;CBWD5
2	BilatBlind_CD4	MonoBlind_CD4	1	PIGH
3	BilatBlind_CD4	Relapses_CD4	1	SDCCAG3
4	BilatBlind_CD4	StrokeTIA_CD4	1	RNF213
5	BilatBlind_CD4	TemporalHeadache_CD4	6	ATP1A1;USF2;COMMD2;C22orf46;MLH1;RRP1
6	CRP_GCA_CD4	Fever_CD4	1	GIGYF2
7	CRP_GCA_CD4	WtLoss_CD4	1	NPRL2
8	Died_CD4	Died_MACS1-3_CD4	41	NPEPL1;TIA1;PI4KAP2;DMTN;GGNBP2;ATF7IP;YWHAZ;UCKL1;EIF4E3;PAXBP1;GIMAP2;NOL11;RPS3;TRAPPC2;WTAP;SWSAP1;WAPL;ZCCHC9;LIN54;PQLC3;MLYCD;VPS37A;HLA-E;DRAM2;LARS2;MTERF4;NIT1;ADGRE5;ERLEC1;MCRIP1;FAM200B;AC099548.2;GRSF1;BTN3A2;NEK9;SPRN;GAPVD1;EIF3E;INCENP;GTF3C2
9	Died_CD4	ESR_GCA_CD4	3	MARCH6;NT5C2;IRAK4
10	Died_CD4	Fatigue_CD4	1	ASCC1
11	Died_CD4	Fever_CD4	17	EEF1D;ARHGAP4;TMC6;ACADVL;SLC10A3;EIF4G1;RNF126;SEC23A;PRMT2;ZNF561;MTG2;PRMT7;CBX4;TRIM28;TRA2B;TMEM259;PYCARD
12	Died_CD4	JawClaudication_CD4	3	LAMTOR4;STIP1
13	Died_CD4	LossAppetite_CD4	8	TPM3;PRR5;STAT5A;WDR91;NDEL1;SRSF10;FAM214A;ZNF839
14	Died_CD4	Lymphocytes_GCA_CD4	4	NDUFS7;HIPK3;ACOT8;SMIM7
15	Died_CD4	Malaise_CD4	1	INCENP
16	Died_CD4	MonoBlind_CD4	2	DNM1L;RNF25
17	Died_CD4	Neutrophils_GCA_CD4	1	ZNF343
18	Died_CD4	OtherHeadache_CD4	12	FANCC;KIAA0141;POFUT2;BAX;NUP85;GSDMB;STRN4;NDEL1;ATXN2;ABLIM1;PIK3C3;ASPM
19	Died_CD4	Platelets_GCA_CD4	3	SEC23A;EPHB6;HNRNPH1
20	Died_CD4	PrecedingPMRDx_CD4	5	TRMT112;ACSL5;NOC2L;SETDB2
21	Died_CD4	Relapses_CD4	1	SDCCAG3
22	Died_CD4	ScalpTenderness_CD4	3	ZNF343;WDR27;CNIH4
23	Died_CD4	StrokeTIA_CD4	5	DHRS1;DDX60L;AAMP;CEP192;MIS12
24	Died_CD4	TemporalHeadache_CD4	40	LYSMD4;GPM6A;NDUFS7;RRP1;ACIN1;LAMTOR4;USF2;PRPF39;SLC38A2;C2orf68;FLAD1;DNMT1;POFUT2;TMEM182;ZNF506;ELP6;MAPKAPK5;RAB11FIP5;ENTPD6;SRI;PLCG1;SP140;ZNF143;DUSP23;RMND5B;MON2;NPIPP1;METTL17;MLH1;MPRIP;EXOC3;TMEM50A;EEF1A1P11;GZF1;GGA1;UBE2Q2;ATP1A1;CLCN3;NMI;SRSF11
25	Died_CD4	VisualDisturbance_CD4	2	MACF1;SPPL3
26	Died_CD4	WCC_GCA_CD4	20	EED;TMEM71;SCYL3;FBXL19;N4BP2;CSK;ZNF324;SLC10A3;CKAP5;ARL16;MBNL3;PLEC;WDR91;CD81;FBXW11;XPNPEP3;CWC15;HAUS4;GALNT2;DIDO1
27	Died_CD4	WtLoss_CD4	2	LRRC14;NCBP3
28	Died_MACS1-3_CD4	Fever_CD4	1	SRRT
29	Died_MACS1-3_CD4	JawClaudication_CD4	3	NBPF9;KIAA1257
30	Died_MACS1-3_CD4	LossAppetite_CD4	2	GK;ZNF544
31	Died_MACS1-3_CD4	Malaise_CD4	1	INCENP
32	Died_MACS1-3_CD4	MonoBlind_CD4	1	MATR3
33	Died_MACS1-3_CD4	OtherHeadache_CD4	1	SRRT
34	Died_MACS1-3_CD4	PrecedingPMRDx_CD4	2	CARD8
35	Died_MACS1-3_CD4	TemporalHeadache_CD4	1	SRRT
36	Died_MACS1-3_CD4	WCC_GCA_CD4	3	MATR3;PDE4DIP;WDR45
37	ESR_GCA_CD4	JawClaudication_CD4	1	SAP18
38	Fatigue_CD4	JawClaudication_CD4	1	EXTL3
39	Fatigue_CD4	Malaise_CD4	1	MYO19
40	Fever_CD4	JawClaudication_CD4	1	NCAPD3
41	Fever_CD4	LossAppetite_CD4	2	NBR1;PDZD4
42	Fever_CD4	Lymphocytes_GCA_CD4	1	GGA3
43	Fever_CD4	OtherHeadache_CD4	2	SRRT;CLPP
44	Fever_CD4	Platelets_GCA_CD4	7	ATP9B;SEC23A;DGKZ;PDZD4;ABCA2;ELK1;CCDC88C
45	Fever_CD4	StrokeTIA_CD4	1	DHX34
46	Fever_CD4	TemporalHeadache_CD4	2	SRRT;C7orf43
47	Fever_CD4	WCC_GCA_CD4	3	SLC10A3;RABL6;IL32
48	JawClaudication_CD4	PrecedingPMRDx_CD4	3	PPP1CB;EIF4A3
49	JawClaudication_CD4	StrokeTIA_CD4	1	FTSJ1
50	JawClaudication_CD4	TemporalHeadache_CD4	1	LAMTOR4
51	JawClaudication_CD4	VisualDisturbance_CD4	1	GZMB
52	JawClaudication_CD4	WCC_GCA_CD4	1	SPPL2B
53	LossAppetite_CD4	MonoBlind_CD4	1	EIF2B5
54	LossAppetite_CD4	OtherHeadache_CD4	1	NDEL1
55	LossAppetite_CD4	Platelets_GCA_CD4	1	PDZD4
56	LossAppetite_CD4	PrecedingPMRDx_CD4	1	CXorf40A
57	LossAppetite_CD4	WCC_GCA_CD4	1	WDR91
58	LossAppetite_CD4	WtLoss_CD4	10	ATF7IP2;PAXIP1;SLC30A7;CLTA;SAR1A;GALNT3;WARS;SLC24A2;ZNF799;CPSF2
59	Lymphocytes_GCA_CD4	TemporalHeadache_CD4	1	NDUFS7
60	MonoBlind_CD4	TemporalHeadache_CD4	1	CSAD
61	MonoBlind_CD4	WCC_GCA_CD4	1	MATR3
62	Neutrophils_GCA_CD4	Relapses_CD4	1	INTS14
63	Neutrophils_GCA_CD4	ScalpTenderness_CD4	1	ZNF343
64	Neutrophils_GCA_CD4	WtLoss_CD4	1	DMPK
65	OtherHeadache_CD4	TemporalHeadache_CD4	5	POFUT2;WTIP;PKM;SRRT;CTSL
66	Platelets_GCA_CD4	ScalpTenderness_CD4	1	STX18
67	PrecedingPMRDx_CD4	StrokeTIA_CD4	1	SF1
68	PrecedingPMRDx_CD4	WCC_GCA_CD4	1	ARCN1
69	PrecedingPMRDx_CD4	WtLoss_CD4	1	CAND1
