# Supplementary material for: Longitudinal expression profiling of CD4+ and CD8+ cells in patients with active to quiescent giant cell arteritis
Source: BMC Med Genomics. 2018 Jul 23;11:61. doi: 10.1186/s12920-018-0376-4 (PMC6057030; doi:10.1186/s12920-018-0376-4)
Supplement: Supplementary file 11 — Table S8. Significant CD8 genes shared by phenotypes at T1. (CSV 5 kb) [file 12920_2018_376_MOESM11_ESM.csv]

	Phenotype1	Phenotype2	NumOverlap	GeneID
1	BilatBlind_CD8	Died_CD8	15	DHX30;RIOK1;PRAG1;LTB;RPS3;FAM129B;EIF2AK3;NPIPB4;IL32;KIAA0513;IGF1R;CSDE1;TMEM161B;ITGB1BP1;PIGBOS1
2	BilatBlind_CD8	Died_MACS1-3_CD8	2	NUCB2;NPIPB4
3	BilatBlind_CD8	Fever_CD8	1	NLRC5
4	BilatBlind_CD8	MonoBlind_CD8	2	STX16;AC009690.1
5	BilatBlind_CD8	Neutrophils_GCA_CD8	2	PRAG1;IL32
6	BilatBlind_CD8	PrecedingPMRDx_CD8	2	IL32;CFL1
7	BilatBlind_CD8	TemporalHeadache_CD8	2	NUCB2;TCF7
8	BilatBlind_CD8	VisualDisturbance_CD8	3	IL32;CAMTA2;KIAA0513
9	CRP_GCA_CD8	Died_CD8	1	FLT3LG
10	CRP_GCA_CD8	VisualDisturbance_CD8	1	AMPD2
11	Died_CD8	Died_MACS1-3_CD8	42	SP100;DHX37;NFU1;STARD5;KIAA1147;HOOK1;GLCE;CHD7;OVGP1;RASGRF2;ZNF559;DRAM2;HKR1;TCAF2;SLC14A1;ZNF879;NSMCE1;PTPRJ;SNRPA;FOXN2;BRAT1;IMMP2L;GSTM2;CD99;DIP2C;OBSCN;RALGPS2;HLA-A;SLC37A4;TRMT10B;NFKB1;SIAE;VPS51;POU6F1;TRBV10-2;RIC3;NPIPB4;ZNF439;ZNF706;TRABD2A;ABCF1
12	Died_CD8	Fatigue_CD8	3	RNPS1;SAR1B;R3HDM2
13	Died_CD8	Fever_CD8	6	DAP3;LSS;SRRM1;PPCS;SMAD4
14	Died_CD8	LossAppetite_CD8	3	CAPG;FDXR;WAS
15	Died_CD8	Lymphocytes_GCA_CD8	4	CXXC1;MACF1;ARRB2
16	Died_CD8	Malaise_CD8	4	RNPS1;UQCRC1;EIF5A;VPS28
17	Died_CD8	MonoBlind_CD8	5	RPL18;SYNE1;AK2;OBSCN;MED24
18	Died_CD8	Neutrophils_GCA_CD8	25	MAN2C1;TTC7A;NOP56;ACADVL;DEXI;CD6;IL32;NIT1;KLC2;HTATIP2;SIGIRR;SNRPA;MPV17;MTA1;MAP3K12;TRMU;DNM1L;MAP2K7;PLCG1;WDR90;IPO9;TRMT10B;PRAG1;PI4KA
19	Died_CD8	OtherHeadache_CD8	19	HERPUD2;JMJD7;CLN3;PPM1M;ACADVL;COPS5;UQCRC1;CEP164;ZNF280C;PLXDC1;SLC35F6;ZNF800A16;EEF1D;PSMA3;NUDCD2;ZC3H4;ZNF708;CENPC
20	Died_CD8	PrecedingPMRDx_CD8	7	TARS;IL32;CYB5B;RCE1;ZNF75A;HGS;APAF1
21	Died_CD8	Relapses_MACS1-3_CD8	10	STARD5;HOOK1;RASGRF2;LEPROTL1;NIPAL3;CHURC1;VPS9D1;ZNF354B;GSKIP
22	Died_CD8	ScalpTenderness_CD8	3	GTPBP10;FOXP1;CEP57
23	Died_CD8	TemporalHeadache_CD8	17	JMJD7;WASHC4;INTS13;AC244489.1;AC138969.1;AC126755.2;GLCE;HKR1;STAG2;EIF5A;SLC35B2;ADI1;DPH7;SLC35F6;FNIP1;LAMTOR5;ZNF708
24	Died_CD8	VisualDisturbance_CD8	28	PLSCR3;ARHGAP4;CIAPIN1;SLC26A11;CD6;IL32;RPL13A;PHF1;TCAF2;KIAA0513;CALCOCO1;HNRNPH1;FAM193B;RPL27A;PACS2;ATP13A1;MTA1;TYK2;RPL21;EPHA1;PXYLP1;PPP4R3A;USF2;ARHGEF1;PI4KA;PLK3;FAM102A
25	Died_CD8	WCC_GCA_CD8	3	SERGEF;TSPAN17;SNRPN
26	Died_CD8	WtLoss_CD8	4	SEC24D;PAN2;PPT1;FDXR
27	Died_MACS1-3_CD8	Fever_CD8	2	ADARB1
28	Died_MACS1-3_CD8	MonoBlind_CD8	1	OBSCN
29	Died_MACS1-3_CD8	Neutrophils_GCA_CD8	3	TRMT10B;SNRPA
30	Died_MACS1-3_CD8	OtherHeadache_CD8	2	ST6GAL1;KLRC4-KLRK1
31	Died_MACS1-3_CD8	Relapses_MACS1-3_CD8	6	RASGRF2;SATB1;STARD5;ABLIM1;HOOK1
32	Died_MACS1-3_CD8	TemporalHeadache_CD8	4	GLCE;HKR1;KLRC4-KLRK1;NUCB2
33	Died_MACS1-3_CD8	VisualDisturbance_CD8	3	TCAF2;DGKA
34	Died_MACS1-3_CD8	WtLoss_CD8	1	PRKX
35	Fatigue_CD8	LossAppetite_CD8	1	PTAR1
36	Fatigue_CD8	Malaise_CD8	7	TC2N;RNPS1;PSMC6;INPPL1;ACTR3B;LSG1;C12orf66
37	Fatigue_CD8	MonoBlind_CD8	2	ZNF625-ZNF20;EIF3D
38	Fatigue_CD8	Neutrophils_GCA_CD8	1	INPPL1
39	Fever_CD8	LossAppetite_CD8	1	TRAPPC12
40	Fever_CD8	Lymphocytes_GCA_CD8	2	TCP11L1
41	Fever_CD8	VisualDisturbance_CD8	2	H2AFZ
42	Fever_CD8	WtLoss_CD8	1	MAPK7
43	JawClaudication_CD8	Relapses_MACS1-3_CD8	1	RPL17
44	LossAppetite_CD8	OtherHeadache_CD8	1	ECHDC2
45	LossAppetite_CD8	WtLoss_CD8	9	RNF141;BLOC1S1;ARID4A;MOCS2;MS4A6A;TLR8;FDXR;CEP89;DICER1
46	Lymphocytes_GCA_CD8	Neutrophils_GCA_CD8	2	DSYN1
47	Lymphocytes_GCA_CD8	VisualDisturbance_CD8	2	AP1G2
48	Malaise_CD8	Neutrophils_GCA_CD8	1	INPPL1
49	Malaise_CD8	OtherHeadache_CD8	1	UQCRC1
50	Malaise_CD8	TemporalHeadache_CD8	1	EIF5A
51	MonoBlind_CD8	Neutrophils_GCA_CD8	1	FAM149B1
52	MonoBlind_CD8	OtherHeadache_CD8	1	POLL
53	MonoBlind_CD8	TemporalHeadache_CD8	1	ALKBH2
54	MonoBlind_CD8	VisualDisturbance_CD8	4	ENTPD6;LDLRAP1;ZSCAN18;MBNL1
55	Neutrophils_GCA_CD8	OtherHeadache_CD8	2	SHARPIN;ACADVL
56	Neutrophils_GCA_CD8	PrecedingPMRDx_CD8	1	IL32
57	Neutrophils_GCA_CD8	VisualDisturbance_CD8	6	IL32;PI4KA;CD6;PPM1K;MTA1
58	Neutrophils_GCA_CD8	WCC_GCA_CD8	1	NOP2
59	OtherHeadache_CD8	PrecedingPMRDx_CD8	1	NOC2L
60	OtherHeadache_CD8	TemporalHeadache_CD8	5	ZNF708;HTD2;SLC35F6;JMJD7;KLRC4-KLRK1
61	OtherHeadache_CD8	VisualDisturbance_CD8	3	PNPLA6;SEC16A;CD55
62	OtherHeadache_CD8	WCC_GCA_CD8	1	PKN2
63	Platelets_GCA_CD8	VisualDisturbance_CD8	1	SRRM2
64	PrecedingPMRDx_CD8	VisualDisturbance_CD8	3	SLA;ETS1;IL32
65	Relapses_MACS1-3_CD8	VisualDisturbance_CD8	3	SYNJ2;PGGHG
66	StrokeTIA_CD8	VisualDisturbance_CD8	1	MYH9
67	VisualDisturbance_CD8	WCC_GCA_CD8	3	C17orf62;LTBP4;COQ8A
68	VisualDisturbance_CD8	WtLoss_CD8	1	SAP30BP
